# Supplementary material for: Digital health literacy as a predictor of patient safety culture: evidence from a multi-centre study of Jordanian nurses
Source: J Pharm Policy Pract. 2026 Apr 13;19(1):2650578. doi: 10.1080/20523211.2026.2650578 (PMC13072690; doi:10.1080/20523211.2026.2650578)
Supplement: Supplementary File 1 Data.xlsx [file JPPP_A_2650578_SM9995.xlsx]

## Sheet: Sheet1
ID	AgeGroup	Gender	Experience	Education	Role	ClinicalUnit	HospitalType	WeeklyHours	DHL_Operational_1	DHL_Operational_2	DHL_Operational_3	DHL_Operational_4	DHL_Navigation_1	DHL_Navigation_2	DHL_Navigation_3	DHL_Navigation_4	DHL_Information_1	DHL_Information_2	DHL_Information_3	DHL_Information_4	DHL_Reliability_1	DHL_Reliability_2	DHL_Reliability_3	DHL_Reliability_4	DHL_Relevance_1	DHL_Relevance_2	DHL_Relevance_3	DHL_Relevance_4	DHL_Privacy_1	DHL_Privacy_2	DHL_Privacy_3	DHL_Privacy_4	PSC_Teamwork_1	PSC_Teamwork_2	PSC_Safety_1	PSC_Safety_2	PSC_JobSat_1	PSC_JobSat_2	PSC_Stress_1	PSC_Stress_2	PSC_Mgmt_1	PSC_Mgmt_2	PSC_WorkCond_1	PSC_WorkCond_2	CDMNS_Alt_1	CDMNS_Alt_2	CDMNS_Obj_1	CDMNS_Obj_2	CDMNS_Cons_1
1	30-39	Female	6-10	BSc	Staff Nurse	Medical-Surgical	University	>=50	4	4	4	3	3	3	3	4	3	3	4	4	2	3	3	4	4	4	3	4	3	3	2	3	4	4	4	4	3	3	5	5	2	3	2	5	3	4	5	4	5
2	30-39	Female	<1	BSc	Staff Nurse	Medical-Surgical	Public	40-49	4	3	3	3	3	4	4	3	3	4	3	3	2	2	4	2	3	3	3	3	2	4	4	3	5	5	2	4	3	3	3	5	4	3	4	4	4	3	4	4	5
3	30-39	Female	6-10	BSc	Charge Nurse	Outpatient	Public	>=50	3	4	3	4	4	4	3	4	3	4	4	3	4	3	3	2	3	3	3	3	3	3	3	3	4	4	4	4	5	3	4	3	4	2	5	3	4	4	3	4	4
4	40-49	Female	1-5	BSc	Staff Nurse	Emergency	Private	40-49	3	4	4	4	3	3	4	3	3	3	3	4	3	3	3	3	2	2	2	3	3	4	4	3	4	4	2	5	4	2	4	4	5	4	3	4	4	3	3	4	4
5	30-39	Female	<1	BSc	Nurse Manager	ICU	University	40-49	4	4	4	4	4	3	4	3	4	4	3	4	4	3	4	2	2	3	3	3	4	3	4	4	4	4	3	4	4	4	3	5	3	4	4	4	5	3	4	3	4
6	21-29	Female	6-10	BSc	Nurse Manager	ICU	University	>=50	3	4	4	3	3	4	4	4	3	2	4	4	3	4	3	4	3	4	4	4	4	4	3	4	4	4	3	5	3	5	4	4	3	4	4	3	3	4	3	3	4
7	21-29	Male	1-5	BSc	Nurse Manager	Medical-Surgical	Private	<40	4	3	3	4	3	4	3	3	4	3	3	4	3	4	3	3	4	4	3	4	3	3	4	4	5	5	4	3	5	4	5	4	5	3	4	2	4	4	5	4	5
8	40-49	Female	1-5	BSc	Staff Nurse	Medical-Surgical	Private	<40	4	4	3	3	4	4	3	4	2	4	4	3	3	2	3	2	3	3	4	3	4	3	2	4	5	5	3	3	3	4	4	3	5	3	4	4	4	4	5	5	4
9	40-49	Female	<1	BSc	Staff Nurse	Medical-Surgical	University	40-49	4	4	4	4	4	4	4	4	3	4	3	3	4	2	3	3	3	4	4	3	4	3	2	3	5	4	4	5	5	3	3	4	3	5	4	2	3	3	4	4	4
10	21-29	Female	<1	Diploma	Staff Nurse	Outpatient	Private	<40	4	3	4	4	4	4	4	3	4	3	3	2	2	3	2	2	2	4	2	4	3	3	3	3	4	5	4	4	5	2	5	2	3	3	3	3	5	4	5	4	5
11	30-39	Female	<1	MSc	Staff Nurse	ICU	Public	40-49	4	4	4	3	3	4	3	3	3	3	3	3	3	3	3	3	3	4	3	3	4	3	4	4	4	4	3	4	3	3	4	4	4	4	5	3	4	5	5	4	4
12	30-39	Female	6-10	BSc	Staff Nurse	Emergency	Private	>=50	3	4	3	4	4	3	4	4	3	2	2	3	3	3	3	4	4	4	4	3	3	4	3	3	5	5	4	4	5	4	4	2	3	3	3	3	4	2	4	3	3
13	21-29	Female	6-10	BSc	Staff Nurse	Medical-Surgical	Private	40-49	4	4	4	4	4	3	4	3	4	4	4	2	3	3	4	1	4	3	4	3	3	4	4	4	5	5	3	4	3	3	4	4	4	2	4	4	3	4	5	5	5
14	30-39	Female	>10	BSc	Staff Nurse	Other	Public	>=50	4	4	4	4	4	3	4	3	3	3	3	3	4	3	2	3	3	4	3	3	4	4	3	3	4	3	4	3	4	3	3	4	3	5	4	2	5	4	4	3	4
15	50+	Female	1-5	BSc	Staff Nurse	Emergency	Private	<40	4	4	3	4	3	4	3	4	3	2	3	2	2	2	2	3	3	2	2	3	4	4	3	3	3	4	4	5	4	2	4	5	2	3	4	3	5	4	5	5	5
16	21-29	Female	>10	BSc	Staff Nurse	Medical-Surgical	Private	40-49	4	4	4	4	3	3	4	3	4	2	4	4	3	3	2	2	3	3	3	3	3	3	3	3	3	3	5	3	4	3	5	3	3	5	3	4	3	4	4	4	2
17	40-49	Female	1-5	BSc	Staff Nurse	Medical-Surgical	Private	>=50	4	4	3	4	3	3	3	4	3	3	4	3	4	3	1	4	4	2	3	4	4	3	3	3	3	2	3	3	3	4	2	2	4	4	5	3	3	4	5	4	4
18	50+	Male	6-10	BSc	Staff Nurse	ICU	Public	<40	3	3	4	3	4	4	4	3	3	3	3	2	4	3	4	3	3	4	4	3	4	3	4	4	5	4	4	2	4	4	3	3	4	4	4	3	4	4	4	3	3
19	40-49	Female	6-10	BSc	Staff Nurse	Outpatient	Private	40-49	4	4	4	4	4	3	4	4	3	3	3	3	2	3	1	4	3	4	3	4	4	3	4	3	5	4	4	5	3	4	4	2	2	4	5	4	4	4	4	5	2
20	30-39	Female	<1	BSc	Charge Nurse	Medical-Surgical	Private	>=50	3	3	4	3	3	4	3	4	2	4	3	3	2	2	2	3	3	3	3	4	4	3	3	3	5	5	4	4	4	5	3	5	5	2	3	3	4	4	4	4	3
21	21-29	Female	<1	BSc	Staff Nurse	Medical-Surgical	Public	<40	4	3	4	3	4	3	3	3	2	3	2	4	3	2	3	3	2	3	3	2	3	4	3	3	3	4	3	4	3	2	3	3	4	5	3	3	3	2	4	3	4
22	30-39	Male	>10	Diploma	Staff Nurse	ICU	University	>=50	4	4	4	4	3	3	3	3	3	3	4	4	4	2	3	3	3	3	3	4	4	3	3	3	5	5	4	5	3	3	4	2	3	2	2	4	3	4	4	3	3
23	21-29	Female	1-5	BSc	Nurse Manager	Medical-Surgical	Public	>=50	3	4	4	3	3	3	4	4	3	4	4	4	3	2	3	3	3	3	2	4	2	3	4	2	3	5	4	3	3	5	4	2	3	4	5	3	3	3	3	3	5
24	30-39	Female	6-10	Diploma	Staff Nurse	ICU	Private	>=50	3	4	3	4	4	3	3	4	4	2	3	3	3	4	3	3	4	3	3	3	4	4	4	3	3	4	5	4	4	4	3	4	3	3	3	4	4	4	5	3	3
25	21-29	Female	1-5	BSc	Staff Nurse	Emergency	University	<40	4	3	4	3	3	3	3	4	3	3	3	3	3	4	3	3	3	3	4	4	4	2	3	3	2	4	3	2	2	5	2	5	4	4	4	2	3	3	5	4	4
26	30-39	Female	>10	Diploma	Staff Nurse	Medical-Surgical	Private	40-49	4	4	4	4	3	3	4	3	3	3	2	3	2	3	4	4	3	3	3	3	3	3	3	3	5	4	3	2	2	4	3	2	3	2	4	3	3	3	4	4	3
27	30-39	Female	1-5	BSc	Charge Nurse	Medical-Surgical	Private	>=50	3	4	3	4	3	3	3	3	4	3	4	3	1	3	3	4	2	3	3	3	4	3	3	4	4	3	3	4	3	4	3	4	4	4	3	4	4	5	4	5	4
28	21-29	Male	6-10	BSc	Staff Nurse	Outpatient	University	<40	4	4	3	3	4	4	3	3	3	3	4	2	3	3	3	4	3	2	3	4	2	4	3	3	4	3	3	4	4	3	3	5	4	3	5	3	3	5	3	4	4
29	30-39	Female	6-10	BSc	Staff Nurse	Medical-Surgical	Private	40-49	4	3	4	4	4	4	3	3	3	3	4	2	3	4	2	4	3	4	4	3	4	3	4	2	5	4	4	3	5	4	4	4	1	4	4	4	4	5	5	4	3
30	21-29	Female	<1	BSc	Staff Nurse	Emergency	Public	>=50	4	3	3	4	4	4	4	3	3	4	3	3	3	4	3	3	3	3	4	2	3	3	3	3	4	4	4	5	4	4	4	3	2	5	4	3	3	4	4	3	4
31	40-49	Female	1-5	MSc	Staff Nurse	Other	Private	40-49	4	4	4	3	4	3	4	4	4	4	3	2	3	2	2	3	4	4	3	4	2	4	3	4	4	3	4	4	2	4	4	4	3	5	2	3	3	3	4	3	3
32	21-29	Female	>10	BSc	Staff Nurse	Medical-Surgical	University	>=50	3	4	4	3	4	3	3	3	2	2	2	3	3	4	3	4	4	4	2	3	2	4	3	2	4	5	3	4	3	5	5	2	4	1	4	2	4	3	5	3	5
33	30-39	Female	6-10	BSc	Staff Nurse	Outpatient	Public	<40	3	3	4	4	4	3	4	3	4	3	4	3	2	4	4	3	3	3	3	3	3	4	2	4	4	5	4	3	3	5	5	3	4	3	3	2	3	3	4	3	3
34	21-29	Female	6-10	BSc	Staff Nurse	Medical-Surgical	University	<40	4	4	2	4	4	3	3	3	3	4	4	4	2	3	3	4	3	4	4	4	1	3	4	4	3	5	3	4	4	3	3	5	1	5	4	4	2	4	4	3	4
35	30-39	Female	<1	BSc	Charge Nurse	ICU	Private	40-49	4	3	4	4	4	3	4	4	4	4	3	3	2	3	3	3	3	3	2	3	4	4	3	2	4	4	5	4	4	4	3	4	2	2	4	3	3	3	5	4	4
36	30-39	Female	1-5	BSc	Staff Nurse	ICU	Private	<40	3	4	4	4	4	4	2	4	3	3	4	3	4	3	2	2	4	3	2	4	4	3	2	3	5	4	5	4	3	4	3	4	2	4	3	3	3	4	4	5	4
37	21-29	Female	1-5	Diploma	Staff Nurse	ICU	Public	40-49	3	4	4	3	4	3	4	4	3	3	3	3	4	3	3	3	2	2	3	3	4	4	4	3	4	3	5	3	3	3	3	4	4	4	4	4	4	4	4	4	5
38	30-39	Female	>10	BSc	Staff Nurse	ICU	Private	>=50	4	4	4	3	4	4	4	3	2	3	4	4	3	3	3	3	2	3	2	4	4	4	3	4	5	4	3	3	4	2	4	3	3	2	4	2	4	3	4	3	4
39	21-29	Female	1-5	Diploma	Staff Nurse	ICU	University	40-49	4	4	4	4	3	4	3	4	3	3	4	3	3	3	3	2	4	3	4	3	4	4	3	3	5	4	2	4	5	4	5	4	4	3	4	4	5	4	4	4	5
40	30-39	Female	>10	BSc	Staff Nurse	Emergency	Private	40-49	4	4	4	4	4	4	3	4	3	4	3	4	4	4	3	2	3	3	4	3	3	3	4	3	4	4	5	3	4	4	4	2	2	2	2	2	5	4	4	5	3
41	40-49	Female	6-10	BSc	Nurse Manager	Medical-Surgical	University	>=50	3	4	3	4	3	3	4	3	4	3	3	4	2	3	3	3	3	3	2	2	4	3	3	3	5	4	4	5	5	4	2	4	4	4	3	4	4	3	4	3	4
42	21-29	Female	>10	BSc	Staff Nurse	Medical-Surgical	Public	40-49	3	4	4	3	2	3	3	4	3	2	2	4	3	3	2	3	3	2	4	3	4	3	4	3	5	5	5	4	2	4	3	4	3	3	3	3	3	4	3	5	3
43	21-29	Male	>10	Diploma	Staff Nurse	Medical-Surgical	University	40-49	4	4	3	4	4	3	3	4	4	4	4	4	3	3	3	2	4	4	3	3	3	4	3	3	5	5	4	4	4	5	4	5	2	4	5	3	5	3	4	4	4
44	50+	Female	6-10	BSc	Staff Nurse	Medical-Surgical	Private	40-49	3	4	3	3	4	4	4	3	3	3	4	4	2	4	2	4	4	3	4	4	2	3	4	3	3	4	3	3	4	4	4	3	3	3	3	3	4	4	4	4	5
45	21-29	Female	1-5	Diploma	Staff Nurse	Emergency	University	40-49	3	3	3	3	4	3	4	3	4	3	3	4	3	3	2	4	3	4	3	3	4	3	3	2	4	5	5	4	3	4	2	3	3	2	4	4	3	4	5	4	4
46	30-39	Male	>10	BSc	Staff Nurse	ICU	Public	<40	4	4	3	4	4	4	3	4	4	3	4	2	2	2	3	2	3	3	3	3	3	2	3	3	4	5	4	3	3	4	3	5	2	3	4	2	5	3	5	4	4
47	21-29	Female	1-5	BSc	Staff Nurse	Emergency	University	40-49	3	3	4	3	3	4	3	4	4	3	3	3	3	3	3	3	3	3	3	4	3	4	4	3	5	4	4	4	3	4	4	5	3	3	4	2	3	4	4	4	4
48	21-29	Male	1-5	Diploma	Staff Nurse	Medical-Surgical	Public	40-49	3	4	3	4	4	3	4	4	4	2	4	2	2	2	3	4	3	3	3	2	3	3	3	3	3	3	4	4	3	5	5	4	3	3	4	5	3	4	5	5	4
49	21-29	Female	1-5	BSc	Staff Nurse	Medical-Surgical	Private	>=50	4	3	4	3	4	3	3	4	3	4	3	2	3	2	3	2	3	4	3	3	4	4	4	4	4	3	4	4	2	5	3	4	3	3	5	3	3	4	4	4	4
50	21-29	Female	1-5	Diploma	Staff Nurse	Medical-Surgical	Private	40-49	3	4	4	3	4	4	4	4	2	3	3	3	4	4	2	3	2	3	3	4	3	3	4	3	4	5	2	4	3	3	2	4	3	4	4	3	4	4	4	4	4
51	30-39	Female	6-10	BSc	Charge Nurse	Outpatient	Public	40-49	4	4	4	3	4	4	3	4	3	3	2	2	2	3	2	2	4	4	3	3	3	4	4	4	4	5	4	2	3	2	3	3	3	3	4	4	4	4	4	4	4
52	21-29	Female	6-10	BSc	Charge Nurse	Emergency	Public	40-49	4	3	4	3	3	4	3	3	4	4	4	4	2	4	2	3	3	3	3	3	3	3	3	4	3	4	5	3	2	5	5	3	3	3	3	4	3	3	5	4	4
53	21-29	Male	<1	Diploma	Charge Nurse	ICU	Private	<40	4	4	4	4	4	4	4	3	4	2	2	2	2	3	3	4	3	2	3	3	3	3	3	3	3	4	3	3	2	5	3	1	5	4	3	4	4	5	5	4	5
54	21-29	Male	1-5	MSc	Nurse Manager	Emergency	University	40-49	3	4	4	4	4	4	3	4	4	4	4	3	2	3	3	3	3	3	3	3	4	4	4	4	4	5	3	4	4	4	4	5	3	4	3	4	5	3	5	5	4
55	50+	Female	1-5	Diploma	Staff Nurse	Medical-Surgical	University	<40	4	4	3	4	4	4	2	4	3	3	2	3	3	3	2	3	4	3	3	3	4	4	3	3	3	4	4	3	3	5	2	5	4	5	4	4	4	4	3	4	4
56	40-49	Female	<1	BSc	Charge Nurse	Other	Private	<40	4	4	4	4	4	3	4	3	3	4	3	3	3	4	2	2	4	4	4	3	3	3	3	3	5	4	4	5	5	3	3	3	2	2	2	2	4	4	4	3	5
57	30-39	Female	<1	BSc	Staff Nurse	Emergency	University	40-49	4	4	4	3	3	4	4	3	4	2	4	4	2	4	3	3	2	3	3	2	4	4	3	4	4	4	4	4	4	4	5	4	3	3	2	4	4	4	4	3	4
58	40-49	Female	>10	BSc	Staff Nurse	Medical-Surgical	Private	40-49	4	3	4	3	3	4	3	3	3	2	3	3	3	3	3	3	3	3	3	3	3	3	4	2	5	4	2	5	3	3	4	3	5	5	3	2	3	5	4	4	5
59	21-29	Female	6-10	BSc	Staff Nurse	ICU	University	40-49	4	4	4	4	3	4	3	3	3	3	3	4	3	4	1	3	3	3	3	4	3	3	3	3	3	5	4	4	3	4	4	2	2	3	3	3	5	5	4	4	5
60	21-29	Male	<1	BSc	Staff Nurse	Outpatient	Private	40-49	4	3	3	3	3	3	4	4	3	3	4	3	2	4	2	3	3	3	3	3	3	4	4	2	4	4	4	5	4	3	4	5	3	2	3	3	5	4	4	4	4
61	30-39	Female	<1	Diploma	Staff Nurse	Medical-Surgical	Public	<40	3	3	4	3	3	3	3	3	3	3	2	4	2	3	3	2	4	4	3	4	3	4	4	4	5	4	4	3	3	5	4	4	4	5	3	3	3	4	3	4	4
62	50+	Female	1-5	BSc	Charge Nurse	ICU	Private	40-49	4	3	3	4	4	3	3	4	4	3	3	3	3	3	3	3	3	4	3	3	3	3	1	4	4	4	3	4	4	4	4	2	3	2	4	5	3	4	4	4	4
63	21-29	Female	<1	BSc	Staff Nurse	Outpatient	Private	40-49	4	4	4	4	4	3	3	4	2	3	3	3	3	3	2	2	4	3	4	3	2	3	3	2	4	5	1	2	4	4	4	3	2	4	4	5	4	5	4	4	5
64	30-39	Female	<1	BSc	Staff Nurse	ICU	Private	40-49	4	3	3	4	3	3	3	3	3	4	3	3	4	4	3	3	3	3	4	4	4	4	3	3	4	4	3	3	3	3	2	3	2	5	4	4	3	2	5	4	4
65	40-49	Male	>10	Diploma	Staff Nurse	Medical-Surgical	University	>=50	4	4	3	4	3	4	3	4	3	3	4	3	3	2	3	3	3	4	4	3	4	4	4	3	4	5	5	3	5	2	3	3	5	3	4	4	3	4	5	4	3
66	21-29	Female	6-10	BSc	Staff Nurse	Emergency	University	40-49	4	3	4	3	4	3	4	3	2	3	3	2	3	3	3	3	2	3	4	3	3	3	3	3	4	4	4	4	4	4	4	5	3	1	4	4	3	4	4	4	5
67	21-29	Female	6-10	BSc	Charge Nurse	Medical-Surgical	University	>=50	4	3	3	3	4	4	4	4	3	3	2	3	4	3	3	3	4	3	3	3	4	3	1	4	4	3	4	4	5	5	3	4	4	5	3	3	3	3	4	4	4
68	21-29	Male	6-10	BSc	Charge Nurse	ICU	Public	<40	3	4	3	4	4	3	3	4	3	4	3	4	4	2	4	3	4	2	3	4	3	3	2	3	5	4	3	3	5	4	3	5	4	4	3	4	4	3	4	4	3
69	21-29	Male	6-10	MSc	Staff Nurse	Medical-Surgical	Public	>=50	3	4	4	3	4	4	3	4	4	2	4	4	4	3	3	2	3	4	4	3	4	4	4	2	3	3	3	4	5	4	3	2	4	3	4	4	4	4	3	4	3
70	21-29	Female	1-5	BSc	Staff Nurse	Emergency	Private	<40	4	3	4	3	4	4	3	3	3	4	4	4	4	3	3	3	4	2	3	3	3	2	3	4	4	5	5	5	3	4	5	3	3	5	4	4	3	4	5	5	3
71	21-29	Female	6-10	BSc	Staff Nurse	Emergency	University	<40	4	3	4	4	3	3	3	3	4	2	3	4	4	2	2	3	3	4	3	3	4	3	4	4	4	4	5	5	5	3	4	4	4	5	4	3	4	5	3	4	4
72	21-29	Female	1-5	Diploma	Staff Nurse	Outpatient	University	<40	4	3	4	4	3	4	3	4	3	4	3	2	2	4	1	4	3	2	3	3	3	3	3	4	3	4	3	5	4	5	4	2	4	4	5	5	4	3	4	3	4
73	21-29	Female	1-5	PhD	Staff Nurse	Medical-Surgical	Private	>=50	4	3	3	4	3	4	4	4	3	2	4	3	2	3	2	2	3	2	3	4	3	4	4	3	5	4	4	4	4	4	4	3	3	3	4	4	5	4	5	3	3
74	40-49	Male	<1	BSc	Staff Nurse	Emergency	Public	<40	3	4	3	3	3	3	4	3	3	4	3	3	3	4	3	2	3	4	3	4	4	3	3	3	4	4	3	5	5	3	5	4	5	3	2	3	3	3	5	3	4
75	30-39	Female	1-5	BSc	Charge Nurse	ICU	University	40-49	4	4	4	3	4	4	4	4	4	3	4	3	2	3	3	4	4	4	4	3	3	3	4	3	5	5	3	4	4	4	5	4	4	3	4	4	4	3	5	3	4
76	21-29	Male	<1	BSc	Nurse Manager	Outpatient	Private	<40	4	3	4	3	4	4	3	3	4	4	3	4	4	4	2	2	2	4	3	3	3	3	3	3	3	3	4	3	4	4	3	4	4	3	4	2	3	4	3	5	4
77	21-29	Female	>10	Diploma	Charge Nurse	ICU	University	<40	4	4	3	3	4	4	4	3	3	4	2	4	2	4	3	3	3	3	3	2	3	3	3	3	4	3	4	4	3	4	2	3	3	4	4	4	4	4	5	5	2
78	21-29	Female	1-5	BSc	Staff Nurse	ICU	University	40-49	3	3	4	3	3	3	3	3	4	3	4	2	2	3	4	4	2	4	3	4	3	4	3	3	3	4	5	4	1	4	2	5	4	3	3	5	4	4	4	4	3
79	40-49	Female	6-10	Diploma	Staff Nurse	Other	Public	40-49	3	4	4	4	3	3	3	4	3	4	3	3	2	2	2	3	3	2	3	4	3	3	4	2	5	4	3	3	3	4	4	4	4	4	3	2	4	4	4	3	5
80	30-39	Female	6-10	BSc	Staff Nurse	ICU	Public	<40	4	3	3	4	4	3	3	3	3	4	3	2	4	3	3	4	3	3	4	2	4	3	4	3	3	4	3	4	4	2	2	4	4	4	2	4	3	5	3	4	3
81	40-49	Male	<1	Diploma	Staff Nurse	Medical-Surgical	Public	40-49	3	4	4	4	3	4	4	3	2	4	3	3	1	4	3	3	3	4	3	3	4	4	3	4	5	4	3	3	1	4	4	5	3	3	4	4	5	4	4	4	3
82	40-49	Female	>10	BSc	Nurse Manager	Outpatient	University	40-49	3	3	4	4	4	4	4	4	2	3	3	3	2	3	3	3	3	3	4	4	3	4	4	3	3	4	5	5	4	4	3	4	4	3	4	4	3	4	3	4	5
83	40-49	Female	1-5	BSc	Staff Nurse	Medical-Surgical	Public	40-49	4	4	4	3	3	4	3	4	4	3	3	2	3	4	2	4	4	3	2	3	2	2	2	4	4	3	3	4	3	3	4	2	3	2	3	3	5	3	4	4	3
84	30-39	Female	6-10	BSc	Charge Nurse	Medical-Surgical	University	<40	4	4	4	4	4	4	4	4	3	2	4	4	2	3	2	3	3	3	4	3	4	3	3	4	5	5	3	4	3	3	5	4	2	3	5	5	2	3	3	5	3
85	30-39	Female	6-10	BSc	Charge Nurse	Medical-Surgical	Private	40-49	4	4	4	4	4	3	4	3	2	2	1	3	4	3	3	2	3	4	3	3	3	4	4	3	5	4	5	4	5	3	5	5	3	2	4	2	5	5	4	4	3
86	40-49	Female	6-10	MSc	Charge Nurse	Emergency	University	40-49	4	3	3	2	4	3	4	3	4	3	3	3	2	4	3	2	3	2	3	3	3	3	2	3	5	4	4	4	3	5	3	3	4	3	4	2	5	5	4	4	3
87	21-29	Female	6-10	Diploma	Charge Nurse	Medical-Surgical	Private	<40	3	4	4	3	4	4	4	3	4	3	4	2	1	2	3	3	4	3	2	2	3	2	4	4	5	4	4	5	5	4	4	2	4	3	4	4	4	5	3	5	5
88	50+	Male	<1	BSc	Staff Nurse	Outpatient	Public	40-49	4	4	3	4	3	4	3	3	3	3	3	4	4	4	3	3	3	4	4	3	3	3	3	4	5	4	4	5	4	3	4	3	3	3	4	4	3	4	4	3	4
89	30-39	Female	>10	BSc	Charge Nurse	Outpatient	University	>=50	4	4	4	3	3	4	4	4	3	2	4	4	2	2	4	3	3	4	3	3	3	3	4	4	4	4	3	4	4	3	5	5	4	3	3	4	5	3	3	4	4
90	21-29	Female	>10	BSc	Nurse Manager	Other	University	40-49	4	3	3	3	3	3	3	3	3	3	3	3	2	2	4	2	2	3	3	2	4	3	4	4	4	4	4	3	5	5	3	4	3	3	4	5	3	5	4	4	3
91	21-29	Female	<1	Diploma	Staff Nurse	Medical-Surgical	University	40-49	4	3	3	3	3	4	3	3	3	4	3	4	1	4	2	3	2	4	3	3	4	3	3	2	3	3	3	5	5	2	1	2	4	4	3	2	4	4	4	4	5
92	30-39	Female	6-10	MSc	Staff Nurse	Emergency	Public	40-49	4	3	3	3	3	2	3	3	3	3	3	4	4	4	3	2	4	3	4	4	4	4	4	4	4	4	4	2	2	2	4	1	2	4	4	4	3	4	4	3	5
93	21-29	Female	>10	BSc	Staff Nurse	Outpatient	Public	40-49	3	4	4	4	4	4	3	3	3	4	3	4	2	3	2	2	3	3	4	3	4	3	3	4	4	5	4	4	3	4	3	4	2	4	2	4	4	3	4	4	4
94	21-29	Female	1-5	BSc	Staff Nurse	Medical-Surgical	Public	<40	3	3	4	4	4	3	3	3	3	3	4	3	3	4	3	4	4	3	4	3	4	4	4	2	3	4	4	5	4	4	5	4	2	3	4	5	3	3	4	4	4
95	21-29	Female	>10	MSc	Staff Nurse	Outpatient	Private	<40	4	4	3	4	3	4	3	3	3	3	3	3	2	4	4	2	3	3	4	3	3	4	4	4	5	5	3	4	4	1	3	4	4	5	4	3	2	2	4	4	3
96	30-39	Female	>10	BSc	Staff Nurse	Medical-Surgical	Public	40-49	4	3	4	4	3	2	4	3	3	4	3	3	3	4	3	3	3	3	4	3	4	2	3	3	4	4	3	3	3	4	4	3	5	5	4	4	4	3	5	4	4
97	21-29	Female	>10	BSc	Charge Nurse	Medical-Surgical	Public	<40	4	4	3	4	4	4	3	3	3	3	3	3	4	3	4	3	3	4	3	2	4	3	3	3	5	5	2	5	5	5	4	5	3	4	4	5	1	4	5	4	4
98	30-39	Male	1-5	BSc	Staff Nurse	Medical-Surgical	Private	40-49	4	3	4	4	4	4	4	3	2	4	2	4	3	3	1	3	3	3	3	4	4	2	2	4	4	5	4	3	4	2	2	3	3	3	3	2	2	4	4	4	4
99	30-39	Female	6-10	Diploma	Nurse Manager	ICU	University	40-49	4	3	3	4	4	3	3	4	4	3	4	3	2	3	4	3	3	3	2	3	2	2	4	3	4	4	5	3	3	3	5	5	3	3	5	4	3	4	4	4	4
100	50+	Female	>10	MSc	Staff Nurse	Outpatient	Public	40-49	3	3	3	4	3	4	4	3	3	3	4	3	4	4	3	3	2	4	4	4	2	3	3	4	4	4	4	4	2	4	3	5	3	4	4	3	4	4	4	5	4
101	21-29	Female	>10	BSc	Charge Nurse	Outpatient	Public	>=50	4	4	2	4	3	4	3	4	2	3	4	3	3	2	3	3	3	3	3	3	4	3	3	3	4	4	4	3	4	4	2	4	3	4	5	3	4	4	5	4	4
102	40-49	Female	6-10	BSc	Staff Nurse	Medical-Surgical	Public	<40	4	3	4	3	4	3	3	3	3	3	3	4	4	4	3	2	4	4	3	4	3	3	3	4	5	5	3	5	5	3	4	4	2	4	4	4	5	4	5	3	3
103	30-39	Male	1-5	BSc	Staff Nurse	Medical-Surgical	Private	40-49	3	3	3	4	4	2	4	3	2	4	4	4	2	2	4	2	3	4	3	4	4	3	3	4	4	5	4	4	4	4	3	4	3	2	4	3	4	3	5	3	5
104	21-29	Female	1-5	BSc	Staff Nurse	ICU	Private	<40	4	4	4	4	4	4	4	3	2	2	1	2	3	4	3	3	3	4	3	3	4	4	3	4	4	3	3	2	4	3	4	3	4	3	4	4	4	5	4	5	4
105	21-29	Female	6-10	BSc	Staff Nurse	ICU	University	40-49	4	4	4	4	3	3	4	4	2	4	2	4	3	3	4	4	4	3	3	3	2	2	2	4	3	5	4	4	2	4	2	4	3	3	4	4	4	5	4	4	5
106	30-39	Female	>10	BSc	Charge Nurse	Emergency	Public	40-49	4	3	4	3	2	3	3	4	3	3	4	3	2	1	2	2	2	3	4	3	2	4	3	4	4	5	3	4	4	4	3	3	5	2	2	5	4	5	4	4	5
107	30-39	Female	<1	MSc	Charge Nurse	ICU	Private	40-49	4	3	4	4	3	3	3	4	3	3	3	3	2	2	3	4	4	3	3	3	3	3	4	3	4	5	2	4	4	5	5	4	2	4	3	5	4	4	5	4	4
108	30-39	Female	<1	BSc	Staff Nurse	ICU	Public	40-49	3	4	4	4	4	4	3	4	2	3	4	3	2	3	3	2	4	3	3	3	3	2	4	4	3	5	4	4	3	3	2	4	3	2	4	3	4	3	4	5	4
109	21-29	Female	1-5	MSc	Staff Nurse	Emergency	Public	<40	4	3	4	3	4	4	4	3	4	4	4	3	4	2	3	3	4	3	2	2	4	3	3	2	4	5	4	4	3	2	3	4	3	4	5	3	3	4	3	4	5
110	30-39	Female	1-5	BSc	Nurse Manager	Other	Private	40-49	4	3	4	3	2	3	4	4	3	3	4	4	2	2	4	3	4	2	3	3	3	3	3	3	4	5	5	3	4	5	4	5	4	4	3	3	3	4	3	3	3
111	30-39	Female	<1	Diploma	Charge Nurse	Medical-Surgical	Public	40-49	2	3	4	4	4	4	4	3	4	3	3	3	3	3	3	2	3	4	3	2	3	3	3	4	5	3	2	3	5	2	3	5	4	3	3	3	4	3	4	3	3
112	50+	Male	>10	BSc	Staff Nurse	Medical-Surgical	University	>=50	4	4	4	4	3	4	3	4	2	3	3	3	3	3	3	4	3	4	4	3	3	3	3	2	3	3	4	3	4	4	3	4	5	4	4	5	3	4	3	4	5
113	30-39	Female	1-5	BSc	Staff Nurse	Emergency	University	<40	4	3	3	3	3	4	3	4	3	4	3	2	3	3	4	3	3	4	3	4	2	4	3	3	4	5	3	4	4	4	3	3	3	3	4	3	4	3	5	5	4
114	21-29	Female	6-10	BSc	Staff Nurse	Emergency	Private	40-49	4	3	4	3	3	3	3	4	2	4	4	4	3	2	3	4	3	3	4	3	4	4	3	3	4	4	3	4	4	4	5	5	3	4	4	2	3	4	5	3	3
115	21-29	Female	>10	MSc	Staff Nurse	ICU	Private	<40	3	4	4	4	3	4	4	4	3	3	3	3	3	2	2	2	3	2	3	4	4	2	3	3	3	4	3	4	5	4	2	3	2	3	3	3	3	2	4	3	5
116	40-49	Male	1-5	BSc	Nurse Manager	Emergency	University	>=50	4	3	3	3	4	4	4	3	3	3	4	2	2	2	3	3	2	2	2	3	3	4	3	3	5	4	4	5	3	4	1	4	4	4	5	3	4	3	3	4	4
117	21-29	Female	>10	BSc	Staff Nurse	ICU	University	40-49	3	4	4	4	4	4	4	3	3	4	3	3	4	3	3	2	4	3	2	3	3	3	4	3	3	4	4	3	4	4	4	5	4	5	3	3	4	3	4	4	4
118	40-49	Male	<1	Diploma	Staff Nurse	Outpatient	Private	<40	4	4	4	3	3	4	3	3	2	4	3	3	3	3	4	3	3	3	3	3	3	2	4	3	5	4	4	4	3	3	2	3	1	4	4	2	5	3	5	4	5
119	30-39	Female	>10	BSc	Staff Nurse	Outpatient	Private	>=50	3	4	3	3	3	3	3	4	4	2	3	2	2	3	4	3	4	4	3	3	3	3	4	3	5	4	4	3	3	4	4	3	3	4	5	5	3	5	3	4	5
120	21-29	Female	<1	Diploma	Staff Nurse	Medical-Surgical	Public	<40	4	3	3	4	3	4	4	3	3	4	3	3	3	4	1	2	4	3	4	1	3	3	2	4	4	5	4	3	4	4	5	4	5	3	3	4	3	4	3	5	3
121	21-29	Female	6-10	MSc	Staff Nurse	Medical-Surgical	Public	40-49	4	4	4	3	3	4	3	3	4	3	3	4	3	3	4	4	3	3	3	4	4	4	3	3	4	3	4	4	3	4	3	4	2	2	4	3	4	2	5	4	3
122	30-39	Female	1-5	BSc	Staff Nurse	ICU	Public	<40	4	4	4	4	3	4	4	3	3	3	3	3	3	1	3	3	3	3	3	4	3	4	3	4	4	4	4	4	5	4	3	4	4	3	3	4	4	4	5	4	4
123	21-29	Female	6-10	MSc	Staff Nurse	Medical-Surgical	Private	<40	4	4	3	4	4	3	4	3	3	4	4	2	3	3	2	4	3	4	2	3	3	3	3	3	3	5	4	4	3	3	4	3	2	3	3	3	4	3	4	4	5
124	21-29	Female	6-10	BSc	Charge Nurse	ICU	Public	40-49	4	4	4	3	4	3	4	3	2	3	2	2	4	3	3	3	2	3	3	3	3	3	3	3	4	4	4	3	5	5	5	5	1	4	4	3	4	4	5	4	4
125	30-39	Female	6-10	MSc	Nurse Manager	Medical-Surgical	Private	40-49	3	4	3	3	4	4	3	3	3	3	3	3	3	4	3	2	3	3	3	3	3	4	4	3	5	5	4	2	3	5	5	4	4	4	4	2	3	4	4	4	4
126	50+	Female	>10	Diploma	Nurse Manager	ICU	Public	>=50	4	3	4	3	3	3	3	3	3	3	4	3	3	3	3	2	3	4	4	4	3	4	3	3	4	4	5	4	3	4	3	5	4	4	4	5	4	5	4	5	3
127	40-49	Female	1-5	BSc	Staff Nurse	Emergency	Public	<40	4	4	4	4	4	3	4	4	4	4	2	4	4	3	3	3	3	4	3	4	4	4	4	3	4	3	5	3	3	4	3	4	3	4	5	4	4	3	4	3	4
128	30-39	Female	1-5	Diploma	Staff Nurse	Medical-Surgical	Private	40-49	4	3	4	4	3	4	3	4	3	2	3	2	2	3	2	4	3	2	2	3	4	3	3	3	3	3	4	4	4	3	3	4	3	3	4	4	1	4	4	4	3
129	40-49	Male	1-5	PhD	Staff Nurse	Medical-Surgical	Private	>=50	4	3	3	4	4	3	3	4	4	4	4	3	2	3	3	3	2	3	1	2	3	3	4	4	5	4	3	4	3	3	2	5	3	3	3	2	3	3	3	4	4
130	40-49	Female	6-10	BSc	Staff Nurse	ICU	Private	40-49	4	4	4	3	4	4	4	4	4	4	3	2	3	4	2	3	4	2	3	4	3	4	3	2	3	4	2	4	2	4	2	3	3	5	4	3	5	4	4	3	2
131	30-39	Female	1-5	BSc	Staff Nurse	Medical-Surgical	University	40-49	4	4	3	3	3	4	4	4	3	3	4	3	3	4	2	4	3	3	3	3	2	2	2	3	4	3	1	4	3	5	4	5	4	5	4	2	4	4	4	4	3
132	40-49	Female	>10	BSc	Staff Nurse	ICU	Private	40-49	4	4	4	4	4	4	3	4	3	3	3	3	3	3	3	3	3	2	3	4	3	4	3	3	4	4	3	5	5	3	4	5	4	4	4	4	3	4	4	5	4
133	40-49	Female	1-5	Diploma	Staff Nurse	ICU	University	40-49	3	4	4	4	3	4	4	4	3	3	3	3	3	3	2	3	4	4	3	4	3	4	3	3	3	4	4	3	4	2	4	4	3	3	5	4	4	3	4	4	3
134	40-49	Female	>10	BSc	Staff Nurse	Medical-Surgical	Private	40-49	4	4	3	4	3	4	3	3	4	2	3	4	3	4	3	3	3	3	3	2	3	3	4	4	4	5	2	5	4	4	5	5	3	5	2	2	3	3	4	4	4
135	21-29	Male	>10	BSc	Staff Nurse	Other	Private	<40	4	4	4	4	3	3	4	4	4	3	2	3	2	4	2	3	2	3	3	3	2	3	3	3	5	5	3	5	4	3	3	4	4	2	4	5	3	4	4	5	3
136	30-39	Female	1-5	BSc	Staff Nurse	Emergency	Public	40-49	4	4	4	4	4	4	4	4	3	4	2	3	4	3	4	4	4	3	4	3	4	4	4	3	4	3	5	5	4	4	4	4	3	4	3	5	4	3	5	5	5
137	21-29	Male	1-5	BSc	Staff Nurse	Medical-Surgical	Private	<40	3	4	4	4	4	4	3	3	2	2	3	3	2	3	3	4	4	3	3	3	4	3	2	3	5	3	4	5	4	4	2	1	4	3	3	5	2	3	3	5	5
138	50+	Female	>10	MSc	Charge Nurse	Emergency	Public	40-49	3	3	3	4	3	4	4	3	3	4	3	2	3	3	3	3	2	3	4	4	3	3	4	3	5	3	3	2	3	4	5	3	3	5	3	4	4	2	4	4	5
139	21-29	Female	1-5	BSc	Staff Nurse	ICU	Public	<40	3	4	3	4	3	4	4	4	3	3	4	2	3	3	4	3	4	2	3	2	2	3	3	3	4	4	2	3	4	3	2	3	3	3	4	4	5	2	4	3	4
140	21-29	Female	1-5	BSc	Staff Nurse	Medical-Surgical	Public	<40	4	3	4	4	3	4	4	4	4	3	4	4	2	3	3	4	3	2	2	3	3	3	4	3	4	5	4	4	3	3	4	3	3	3	4	4	4	4	4	4	3
141	40-49	Female	6-10	BSc	Charge Nurse	Medical-Surgical	Public	<40	3	3	4	3	3	3	3	4	4	4	4	4	3	3	3	3	4	3	3	4	3	4	4	3	3	3	3	3	5	3	2	3	2	4	3	5	3	4	4	3	4
142	21-29	Female	1-5	BSc	Staff Nurse	Medical-Surgical	Public	<40	4	3	3	4	3	3	3	4	4	4	2	4	4	2	2	2	2	4	4	2	3	3	4	4	5	5	4	4	4	4	3	4	5	3	5	3	2	5	4	5	3
143	21-29	Male	6-10	BSc	Staff Nurse	Medical-Surgical	University	<40	4	4	4	3	4	3	4	3	3	3	4	4	3	4	3	3	2	2	3	3	3	1	3	3	5	3	3	3	3	3	4	4	3	5	3	2	4	4	3	4	3
144	40-49	Female	>10	BSc	Staff Nurse	ICU	Public	40-49	4	4	4	4	4	3	4	4	4	3	3	3	4	4	3	3	3	3	4	3	4	3	3	3	5	4	3	3	3	3	5	4	4	3	5	1	3	3	5	3	3
145	21-29	Female	6-10	BSc	Staff Nurse	ICU	Public	<40	4	4	4	4	4	4	3	4	4	3	3	3	3	3	2	2	3	3	4	3	3	3	4	2	4	5	3	2	4	5	5	5	4	5	3	3	3	3	4	4	3
146	40-49	Female	1-5	BSc	Nurse Manager	Outpatient	University	40-49	3	4	4	4	4	4	3	4	4	3	4	2	2	3	3	3	4	4	3	4	3	3	2	3	5	5	4	3	4	5	3	3	5	1	2	3	5	4	5	4	4
147	21-29	Female	6-10	BSc	Staff Nurse	ICU	Private	40-49	4	3	3	4	3	4	4	3	4	4	3	4	2	3	2	3	3	3	4	3	2	3	3	3	4	4	3	5	4	4	2	3	1	3	5	3	3	4	5	5	4
148	40-49	Male	>10	BSc	Staff Nurse	Emergency	University	40-49	4	3	3	4	4	3	3	3	3	3	4	3	3	4	2	3	3	2	3	3	4	4	3	3	5	4	3	3	4	3	4	2	4	3	3	4	3	4	3	4	4
149	50+	Male	>10	BSc	Staff Nurse	Medical-Surgical	University	40-49	3	4	4	4	3	4	3	3	4	2	3	3	3	4	2	3	3	3	4	3	3	3	3	4	5	5	5	4	4	3	5	2	4	3	3	5	3	3	3	4	4
150	50+	Female	6-10	Diploma	Staff Nurse	Medical-Surgical	Private	>=50	4	4	4	4	3	4	4	3	4	3	4	3	3	3	3	3	3	4	4	3	3	4	2	2	5	4	4	5	4	3	5	3	3	2	4	3	3	4	5	5	4
151	30-39	Female	>10	BSc	Charge Nurse	Medical-Surgical	University	<40	4	3	4	4	4	3	4	3	2	2	4	3	2	2	2	2	4	3	4	3	2	4	2	4	5	5	4	2	4	3	3	2	3	5	3	3	4	4	4	4	5
152	21-29	Female	<1	BSc	Staff Nurse	Outpatient	Private	<40	4	4	4	3	3	4	4	4	4	2	4	3	3	4	3	4	3	4	2	2	4	4	3	2	2	5	3	4	4	5	3	5	5	3	3	3	2	4	4	3	5
153	21-29	Female	>10	BSc	Staff Nurse	Emergency	Public	40-49	4	4	4	4	3	3	3	4	4	4	2	3	3	3	3	2	4	3	2	4	4	3	2	4	4	4	3	4	4	5	4	5	4	3	4	5	4	4	3	4	5
154	30-39	Female	1-5	Diploma	Staff Nurse	ICU	Private	40-49	4	3	3	4	3	4	4	3	3	4	3	4	3	2	3	2	3	3	4	3	4	3	4	4	5	4	5	4	5	4	4	2	3	4	4	3	3	3	4	5	4
155	21-29	Male	>10	BSc	Staff Nurse	Medical-Surgical	Public	40-49	4	4	4	4	4	4	3	4	4	2	3	3	2	2	2	2	3	3	3	2	3	3	3	3	4	4	5	5	3	3	4	4	3	3	2	3	3	4	4	4	4
156	21-29	Male	1-5	BSc	Staff Nurse	Emergency	Public	40-49	4	4	3	4	3	4	4	4	4	4	4	3	3	2	4	3	3	3	3	4	2	4	4	4	5	4	4	5	4	4	3	3	3	4	4	4	3	3	4	3	3
157	50+	Female	<1	BSc	Staff Nurse	ICU	Private	40-49	3	4	4	3	4	4	3	4	4	3	3	3	3	4	2	2	4	3	3	4	2	4	4	2	2	5	5	4	3	4	2	3	2	4	4	4	5	5	3	5	5
158	21-29	Female	6-10	BSc	Staff Nurse	Outpatient	University	40-49	3	4	4	3	4	4	4	3	4	2	2	3	3	3	3	3	3	4	3	3	3	4	3	3	5	4	3	4	5	4	2	4	5	3	4	2	3	3	3	3	4
159	30-39	Female	<1	BSc	Charge Nurse	ICU	Private	40-49	3	4	4	3	4	4	4	3	4	3	3	3	3	4	2	3	4	4	2	3	2	4	4	3	4	4	5	4	3	5	5	4	2	2	4	4	4	4	4	5	4
160	30-39	Female	6-10	BSc	Staff Nurse	Emergency	Public	40-49	4	4	4	4	4	4	3	4	3	4	3	4	3	4	2	2	3	3	2	3	4	2	4	3	4	4	5	4	4	5	3	5	3	3	3	5	4	3	4	5	3
161	40-49	Female	>10	BSc	Charge Nurse	Outpatient	Public	<40	4	4	4	3	3	4	3	4	3	3	3	3	3	3	3	4	3	2	3	2	4	4	3	3	3	4	4	5	3	4	3	3	4	5	4	4	4	2	3	4	4
162	40-49	Female	1-5	BSc	Staff Nurse	Emergency	University	40-49	2	4	4	3	4	4	3	3	3	4	4	2	4	3	3	3	3	3	3	3	4	4	4	3	4	5	4	5	3	5	3	5	4	4	4	4	5	4	5	3	4
163	30-39	Female	1-5	BSc	Staff Nurse	ICU	Public	40-49	3	4	4	4	4	4	4	3	3	3	2	3	3	4	3	3	4	3	3	2	4	4	2	4	4	5	5	5	4	2	1	2	3	3	3	3	2	4	3	4	2
164	21-29	Female	<1	BSc	Staff Nurse	Medical-Surgical	Public	40-49	4	3	4	4	3	4	4	3	3	3	3	3	2	2	2	3	3	3	3	3	2	2	4	3	5	5	5	4	4	3	4	3	3	4	4	5	4	4	5	5	4
165	50+	Female	6-10	BSc	Staff Nurse	Medical-Surgical	Private	>=50	4	4	3	3	3	3	3	4	3	3	4	4	3	4	3	4	4	4	2	3	4	3	3	3	3	4	4	3	3	4	4	4	4	3	4	2	5	4	4	4	3
166	40-49	Female	1-5	BSc	Staff Nurse	Emergency	Public	40-49	4	4	4	4	4	3	4	4	4	4	4	3	3	4	4	4	3	4	3	3	4	4	3	3	5	3	5	4	4	3	5	3	2	5	3	3	5	5	3	4	3
167	21-29	Female	>10	Diploma	Staff Nurse	Other	Public	<40	4	4	4	3	4	4	3	4	4	2	3	4	3	4	3	4	3	3	2	4	2	2	4	3	4	4	4	4	3	4	2	4	3	4	3	4	5	4	4	4	4
168	21-29	Female	6-10	BSc	Staff Nurse	Outpatient	Public	40-49	4	4	4	4	3	4	4	3	3	3	3	4	3	3	4	3	3	3	2	3	3	4	3	4	5	4	5	4	4	3	3	4	3	3	5	4	4	4	5	4	4
169	21-29	Male	1-5	BSc	Staff Nurse	Medical-Surgical	Private	>=50	4	4	4	4	4	4	4	3	3	4	3	3	3	2	3	3	3	4	3	3	3	4	3	3	3	4	3	5	4	4	4	5	3	2	2	2	4	5	5	5	3
170	40-49	Male	1-5	BSc	Staff Nurse	ICU	Private	>=50	4	3	3	3	4	4	4	4	2	2	3	3	3	4	3	4	4	4	3	3	3	3	4	3	4	5	4	2	3	2	5	2	4	3	3	3	5	4	4	4	4
171	21-29	Female	>10	BSc	Nurse Manager	Medical-Surgical	Public	>=50	3	4	4	4	4	3	4	2	3	4	4	3	2	3	4	4	2	4	3	4	2	3	4	3	4	4	4	5	5	3	2	4	5	3	4	5	4	4	5	3	3
172	50+	Female	1-5	BSc	Staff Nurse	Medical-Surgical	Public	40-49	4	3	4	3	4	4	3	4	4	4	4	4	4	2	4	4	3	2	4	3	2	2	4	4	4	4	3	3	5	4	4	3	3	4	5	3	3	5	4	3	3
173	30-39	Female	>10	Diploma	Staff Nurse	Emergency	Private	40-49	4	4	3	4	4	3	4	4	3	3	2	3	2	3	2	4	3	3	4	4	2	4	4	3	4	4	5	5	3	3	4	3	4	2	3	3	4	4	4	4	4
174	21-29	Female	>10	BSc	Staff Nurse	ICU	Public	40-49	4	4	3	4	3	3	3	3	3	2	3	3	3	4	3	3	4	3	3	2	3	2	4	4	5	4	5	5	3	3	4	2	4	2	2	5	5	4	2	3	4
175	40-49	Female	>10	BSc	Staff Nurse	Emergency	University	40-49	3	4	4	3	4	3	4	3	4	3	3	4	2	4	2	3	3	3	3	3	2	3	3	3	4	4	4	5	4	2	4	2	3	5	5	4	4	3	5	5	4
176	30-39	Female	>10	Diploma	Staff Nurse	Emergency	Private	40-49	4	3	4	4	3	4	4	4	3	3	4	3	2	3	4	2	3	2	3	4	4	3	3	4	4	4	4	2	5	2	5	2	2	4	2	3	3	3	5	4	3
177	40-49	Female	6-10	BSc	Staff Nurse	ICU	Public	40-49	4	4	3	3	4	4	4	4	4	3	2	3	2	3	2	2	2	3	3	3	3	4	3	3	4	5	4	4	2	5	3	4	4	4	3	4	3	4	4	4	4
178	30-39	Female	>10	BSc	Staff Nurse	Medical-Surgical	Public	40-49	4	4	4	4	3	4	4	3	2	3	3	4	2	2	4	2	4	1	3	4	3	3	2	3	4	4	4	3	4	5	3	4	3	4	4	4	5	4	4	4	4
179	30-39	Male	6-10	BSc	Staff Nurse	Medical-Surgical	Public	40-49	3	4	4	4	4	3	3	3	2	3	4	3	3	3	3	4	3	4	2	2	3	4	4	4	5	4	3	4	4	4	4	4	3	4	3	4	4	4	5	5	4
180	30-39	Female	<1	Diploma	Staff Nurse	Medical-Surgical	University	40-49	3	4	3	4	4	3	4	3	3	4	3	4	3	4	4	3	3	2	3	4	4	2	3	4	4	4	4	4	3	5	2	3	3	4	4	4	3	5	4	4	4
181	21-29	Male	<1	BSc	Staff Nurse	Medical-Surgical	Public	>=50	4	3	3	4	4	4	4	3	3	3	3	3	4	3	3	3	3	3	3	3	3	4	4	4	4	5	4	2	4	3	4	4	4	4	4	4	4	3	5	4	3
182	40-49	Female	6-10	MSc	Staff Nurse	Emergency	University	<40	3	4	4	4	4	4	4	3	3	4	4	2	4	2	2	2	3	3	4	3	2	4	3	3	4	5	3	3	4	4	3	3	4	4	5	4	3	3	5	4	3
183	30-39	Female	6-10	MSc	Staff Nurse	Medical-Surgical	Public	<40	3	3	4	4	3	3	3	4	4	3	2	3	3	4	3	3	3	2	2	4	3	2	3	4	5	4	3	5	3	4	3	3	3	4	3	5	5	2	5	4	4
184	30-39	Female	>10	Diploma	Staff Nurse	Outpatient	Private	40-49	4	4	4	3	3	4	3	4	4	3	4	2	3	4	3	2	4	3	4	3	4	2	3	3	4	5	5	3	3	3	4	2	2	4	4	5	4	5	3	4	4
185	21-29	Male	1-5	Diploma	Staff Nurse	Medical-Surgical	Private	40-49	3	4	4	4	4	4	3	3	4	3	4	4	2	3	4	4	4	2	3	4	4	3	3	3	4	5	2	2	4	3	4	5	3	4	4	4	3	4	4	3	4
186	40-49	Female	>10	BSc	Staff Nurse	ICU	Private	<40	4	4	4	4	3	3	4	4	3	3	3	2	3	3	2	4	3	3	3	3	3	3	3	4	4	4	4	3	5	4	2	5	3	4	3	4	3	3	5	5	3
187	21-29	Female	6-10	PhD	Charge Nurse	Emergency	Public	40-49	4	4	4	4	3	4	4	4	3	4	4	4	2	3	3	4	4	3	3	4	3	2	1	4	3	5	4	2	5	4	3	4	4	4	3	4	3	5	4	4	4
188	50+	Female	>10	BSc	Staff Nurse	ICU	Public	40-49	3	3	3	3	4	3	2	3	4	3	4	4	3	3	4	2	4	3	2	4	4	3	3	2	3	4	4	3	3	2	3	4	4	3	4	4	4	5	4	3	4
189	21-29	Female	>10	BSc	Staff Nurse	Medical-Surgical	University	<40	3	3	3	4	3	3	3	3	4	4	3	3	2	4	3	3	4	4	3	4	2	4	4	3	5	4	4	3	3	4	4	1	3	3	4	5	4	3	4	5	3
190	40-49	Female	1-5	MSc	Staff Nurse	Medical-Surgical	University	40-49	4	4	4	3	3	4	3	3	3	3	3	3	2	4	3	2	3	3	3	3	3	4	3	4	4	4	4	3	4	3	3	3	3	4	4	3	3	3	4	4	5
191	30-39	Male	>10	BSc	Staff Nurse	ICU	Private	40-49	3	3	4	4	3	4	4	3	3	3	3	2	3	3	4	3	3	2	3	3	2	3	3	3	4	4	3	4	3	3	4	4	5	3	2	3	3	3	5	4	4
192	21-29	Female	<1	BSc	Staff Nurse	Medical-Surgical	Private	>=50	4	3	3	4	4	4	3	4	3	3	4	3	2	4	3	2	3	2	4	2	4	3	3	3	4	4	4	5	3	5	4	5	5	4	3	4	4	3	4	3	4
193	21-29	Female	<1	BSc	Staff Nurse	Medical-Surgical	Public	40-49	3	3	4	4	3	4	3	4	3	4	4	3	4	3	3	4	3	3	4	4	3	4	3	4	4	4	4	2	4	5	2	4	3	3	4	3	2	4	3	3	3
194	40-49	Female	<1	BSc	Charge Nurse	ICU	Private	40-49	4	3	4	4	3	4	3	4	3	4	4	3	3	3	3	2	3	3	3	3	1	3	3	3	5	4	5	5	5	3	2	4	5	2	4	4	4	3	5	3	4
195	21-29	Female	<1	BSc	Staff Nurse	Medical-Surgical	Private	40-49	4	4	4	3	4	4	4	3	3	2	3	2	1	1	3	4	3	4	4	3	3	4	3	3	4	5	3	4	4	4	2	4	4	2	5	4	4	5	2	5	4
196	21-29	Female	6-10	Diploma	Staff Nurse	Other	Public	40-49	4	4	3	4	3	4	4	3	3	3	3	2	3	4	2	2	3	3	4	3	3	4	4	2	3	5	4	4	3	4	5	4	4	5	1	3	4	5	5	3	5
197	30-39	Female	>10	BSc	Staff Nurse	Outpatient	Public	40-49	4	4	4	4	3	3	4	4	3	3	3	3	4	3	4	3	2	4	4	3	4	4	3	3	3	5	3	3	4	4	4	3	5	4	3	4	3	4	4	5	5
198	30-39	Female	1-5	BSc	Staff Nurse	Outpatient	Public	<40	4	4	3	4	3	4	3	4	3	3	3	4	3	3	4	3	4	4	3	3	4	4	4	2	4	4	4	5	5	5	3	4	2	3	3	5	3	4	5	3	4
199	50+	Female	>10	BSc	Staff Nurse	ICU	University	40-49	3	3	4	3	3	3	4	3	3	3	2	3	3	3	3	3	3	4	3	3	2	2	3	3	4	4	1	5	5	2	4	2	3	4	4	4	4	4	5	4	4
200	40-49	Female	1-5	PhD	Staff Nurse	Medical-Surgical	Private	40-49	3	4	4	4	4	3	3	3	4	2	3	3	3	2	3	3	4	2	3	3	3	3	3	2	4	4	4	3	5	4	4	2	3	4	4	3	4	4	4	4	5
201	30-39	Male	>10	MSc	Staff Nurse	Medical-Surgical	Public	>=50	4	3	4	4	4	4	4	4	3	4	3	3	3	4	3	2	3	2	3	3	4	3	3	3	4	4	4	4	4	4	2	2	2	3	2	5	4	4	3	3	4
202	50+	Male	>10	BSc	Staff Nurse	Emergency	Public	40-49	4	4	4	4	4	3	4	3	3	4	3	3	3	4	4	3	3	4	2	2	3	4	4	3	4	4	4	4	4	3	3	3	5	3	3	5	4	4	5	5	4
203	21-29	Male	6-10	BSc	Staff Nurse	Outpatient	Private	>=50	3	3	4	3	4	3	4	4	3	3	4	4	2	2	2	3	3	3	3	2	4	3	2	4	3	5	4	4	2	4	3	3	5	3	5	4	4	4	4	5	4
204	21-29	Male	1-5	BSc	Nurse Manager	Emergency	Private	40-49	4	4	3	4	3	3	3	4	3	4	2	3	4	3	3	3	4	4	3	3	4	3	4	2	3	4	4	3	3	3	3	4	3	3	4	3	4	4	4	3	4
205	40-49	Female	>10	BSc	Staff Nurse	ICU	Public	<40	4	4	3	4	4	4	4	3	3	3	2	3	3	3	2	3	3	4	3	4	3	3	3	3	4	4	4	3	5	2	4	5	3	4	4	4	3	4	4	3	4
206	30-39	Female	1-5	BSc	Staff Nurse	Emergency	Public	40-49	3	4	3	4	3	3	3	4	3	4	4	4	2	3	2	3	2	3	3	3	4	3	3	4	4	3	4	5	3	4	5	1	4	3	3	4	3	3	4	3	4
207	21-29	Female	1-5	BSc	Staff Nurse	ICU	University	>=50	3	4	3	3	4	3	3	3	3	2	3	3	3	2	4	4	3	3	2	4	3	3	4	4	4	5	4	4	3	5	3	3	4	3	2	4	3	4	5	4	2
208	21-29	Female	6-10	BSc	Staff Nurse	Medical-Surgical	University	<40	4	4	4	4	4	4	4	4	4	4	3	3	2	2	2	4	4	4	2	2	4	4	4	3	5	4	4	3	2	3	3	1	3	2	3	5	5	4	3	4	2
209	21-29	Male	1-5	Diploma	Nurse Manager	Medical-Surgical	Public	40-49	3	3	3	4	4	3	4	3	3	4	3	3	3	2	4	4	3	3	3	3	4	4	3	2	3	3	4	5	4	4	3	4	4	4	2	4	4	3	3	4	4
210	21-29	Female	<1	Diploma	Charge Nurse	Emergency	Public	<40	4	4	4	4	4	3	4	4	4	4	3	3	2	3	4	3	2	3	3	2	3	3	3	3	4	4	3	4	5	3	3	5	3	3	5	5	4	4	4	4	4
211	40-49	Female	1-5	Diploma	Charge Nurse	Medical-Surgical	Public	40-49	4	4	3	4	3	4	4	3	3	4	4	3	3	3	3	3	3	3	3	4	4	4	3	4	5	4	3	4	5	3	4	4	5	3	3	1	3	4	4	4	3
212	30-39	Female	6-10	MSc	Staff Nurse	Medical-Surgical	University	40-49	4	4	3	3	4	3	3	3	3	3	3	4	4	3	3	2	3	3	4	4	3	3	4	4	5	5	4	4	4	5	3	2	4	4	4	4	2	2	4	4	3
213	40-49	Female	>10	BSc	Staff Nurse	Medical-Surgical	Private	<40	4	4	3	4	4	4	3	3	3	4	2	4	4	2	2	4	4	2	3	2	3	2	3	4	5	5	4	4	3	4	3	3	4	3	3	4	4	4	5	5	4
214	50+	Female	1-5	BSc	Charge Nurse	Medical-Surgical	Public	>=50	3	4	4	3	3	3	4	4	3	3	3	3	4	3	3	3	3	2	3	3	3	3	4	3	4	4	5	4	3	5	4	3	4	3	2	4	5	4	4	3	4
215	21-29	Male	1-5	BSc	Staff Nurse	Outpatient	Private	<40	3	4	4	4	4	4	3	3	4	3	3	4	3	4	3	3	3	4	3	3	3	4	3	3	4	5	4	4	4	4	2	3	3	3	5	5	4	3	3	5	4
216	21-29	Male	6-10	Diploma	Staff Nurse	Medical-Surgical	University	<40	4	4	3	4	3	4	3	3	3	3	2	4	4	2	4	4	3	2	3	3	3	3	2	4	5	4	5	5	2	4	5	5	2	5	3	4	4	5	4	4	4
217	50+	Female	1-5	BSc	Staff Nurse	ICU	Public	40-49	4	3	4	3	4	4	4	3	2	3	4	2	3	4	4	3	3	4	3	3	3	3	3	2	5	4	5	4	3	4	2	5	4	4	2	4	4	4	4	3	3
218	50+	Female	>10	BSc	Staff Nurse	Medical-Surgical	University	40-49	4	4	4	4	3	3	3	3	3	3	3	3	4	3	3	4	3	3	3	3	4	3	3	4	5	4	3	3	4	5	4	3	5	3	4	5	5	3	3	4	4
219	21-29	Female	1-5	BSc	Staff Nurse	Outpatient	Public	40-49	4	4	4	4	4	4	3	4	3	3	3	3	2	3	3	2	3	2	3	4	1	4	3	2	4	5	5	5	2	5	4	5	4	4	3	4	3	4	5	4	4
220	21-29	Male	6-10	BSc	Nurse Manager	Outpatient	University	40-49	4	3	3	4	3	4	4	4	3	4	3	2	3	3	3	3	3	4	4	3	4	4	4	3	4	3	4	3	3	3	3	5	2	3	2	2	5	2	4	3	4
221	21-29	Female	6-10	BSc	Charge Nurse	Outpatient	Public	>=50	4	4	3	4	4	4	3	3	3	4	2	2	3	3	2	3	3	2	2	3	4	2	3	4	3	4	4	5	3	4	4	3	2	4	3	4	4	3	4	3	3
222	30-39	Female	<1	BSc	Nurse Manager	ICU	Private	>=50	4	3	4	4	4	4	4	4	4	3	4	3	2	2	3	1	3	3	3	4	3	4	3	3	4	5	3	3	4	3	3	5	4	3	2	4	3	3	3	4	4
223	21-29	Female	1-5	Diploma	Staff Nurse	Medical-Surgical	University	40-49	4	3	3	4	4	3	3	3	2	3	3	4	3	3	3	3	4	3	3	3	3	4	4	3	5	5	5	5	4	3	5	5	2	2	3	4	2	5	4	5	4
224	21-29	Male	1-5	BSc	Staff Nurse	Emergency	Public	40-49	4	3	4	3	3	3	4	4	3	4	3	4	3	3	2	3	4	4	3	3	1	3	3	3	5	5	3	2	4	5	4	5	3	2	3	4	4	4	4	5	4
225	21-29	Female	<1	MSc	Charge Nurse	Other	Public	40-49	4	4	4	4	3	3	3	4	3	4	4	4	2	2	4	3	2	3	2	2	4	3	3	4	5	4	4	4	4	4	5	3	3	4	5	3	3	3	3	5	4
226	21-29	Male	1-5	BSc	Charge Nurse	ICU	Private	>=50	3	3	3	4	3	4	4	4	4	3	4	3	2	4	2	2	2	3	3	3	4	2	3	3	4	5	5	4	5	3	4	5	3	1	3	4	4	5	5	4	4
227	40-49	Female	6-10	BSc	Staff Nurse	Emergency	Public	<40	3	4	3	4	4	4	3	3	3	3	3	4	4	3	3	2	3	4	2	2	3	3	3	3	3	5	3	4	3	4	5	4	4	3	4	3	5	2	4	5	4
228	40-49	Female	6-10	BSc	Staff Nurse	Emergency	Public	40-49	4	4	3	3	3	4	4	4	3	3	3	4	3	3	3	4	3	3	3	2	4	3	3	4	4	4	4	5	2	5	4	4	3	5	4	3	3	4	4	4	4
229	21-29	Male	1-5	Diploma	Staff Nurse	Medical-Surgical	Private	40-49	4	4	4	3	3	4	3	4	4	3	4	3	4	3	3	3	3	3	3	3	4	3	3	4	5	4	3	3	3	4	3	4	2	2	2	4	4	4	4	3	4
230	50+	Female	<1	BSc	Staff Nurse	Outpatient	Public	<40	4	4	3	4	3	3	3	4	4	4	4	3	2	3	3	3	4	4	4	3	4	4	4	4	5	5	4	4	3	5	2	4	3	2	2	3	5	4	4	4	4
231	21-29	Female	>10	BSc	Staff Nurse	ICU	Public	40-49	4	4	4	4	4	3	4	4	3	4	3	2	2	3	3	2	4	3	2	3	3	4	4	2	5	5	4	4	5	4	4	5	3	5	4	4	3	4	4	4	5
232	40-49	Female	6-10	MSc	Charge Nurse	Medical-Surgical	University	40-49	4	3	4	4	3	4	4	4	3	3	2	3	4	4	2	2	2	4	3	3	1	3	3	3	5	5	5	3	4	4	4	1	3	3	4	3	4	3	5	5	4
233	21-29	Female	>10	BSc	Staff Nurse	Medical-Surgical	Public	>=50	4	3	4	4	4	4	4	4	2	4	3	3	4	3	2	3	2	3	4	3	4	2	3	2	2	5	4	4	2	5	4	5	4	3	4	5	4	4	3	4	4
234	40-49	Female	>10	BSc	Charge Nurse	Medical-Surgical	University	>=50	4	4	4	4	4	4	3	4	3	4	4	3	4	4	3	3	3	4	3	3	3	3	4	4	5	5	4	4	3	3	5	5	4	4	3	5	4	4	4	4	3
235	30-39	Female	6-10	BSc	Charge Nurse	Medical-Surgical	Private	40-49	4	4	4	4	2	3	4	4	3	3	3	4	3	2	4	2	3	4	3	3	3	2	4	3	5	4	5	3	5	4	2	4	3	3	2	5	3	5	5	3	4
236	40-49	Male	1-5	BSc	Staff Nurse	Medical-Surgical	Public	40-49	4	3	3	4	4	3	4	3	3	3	2	3	4	3	2	3	3	2	4	2	2	4	4	4	5	5	4	3	5	5	4	4	3	3	4	4	3	4	5	3	3
237	50+	Female	>10	MSc	Staff Nurse	Medical-Surgical	Public	>=50	4	4	3	3	2	4	4	4	4	2	4	3	3	3	3	3	3	3	3	3	4	4	3	4	3	4	5	4	3	3	4	3	4	3	3	4	5	3	4	5	5
238	40-49	Female	1-5	BSc	Staff Nurse	Medical-Surgical	Private	>=50	3	4	3	4	4	3	4	3	3	3	4	2	3	2	3	3	4	4	4	3	2	3	4	3	5	4	5	5	4	5	5	4	5	3	5	4	3	3	5	4	4
239	30-39	Female	6-10	BSc	Staff Nurse	Emergency	Public	40-49	4	4	4	4	3	3	4	4	4	4	3	4	3	3	1	3	3	3	4	2	3	3	4	4	4	5	4	3	2	3	4	3	3	2	4	3	3	4	4	3	4
240	50+	Female	1-5	BSc	Staff Nurse	Outpatient	Public	40-49	4	3	4	3	3	4	4	4	2	4	2	3	3	3	2	4	4	3	4	4	2	4	3	3	4	4	4	4	4	3	5	5	3	3	3	4	4	4	4	5	5
241	40-49	Male	<1	BSc	Charge Nurse	Medical-Surgical	Public	40-49	3	3	4	4	4	3	4	4	2	2	2	3	2	2	3	2	3	4	2	4	2	4	4	2	5	4	3	3	3	5	4	4	3	3	3	3	4	4	5	5	5
242	21-29	Female	1-5	BSc	Staff Nurse	Emergency	Public	40-49	3	4	3	4	3	4	4	4	2	4	4	4	3	3	3	2	4	2	4	2	3	4	2	4	4	5	4	3	2	3	5	4	5	4	3	4	4	4	4	5	4
243	30-39	Male	1-5	BSc	Charge Nurse	Medical-Surgical	Public	40-49	4	4	3	4	4	3	4	3	4	4	3	2	3	3	2	2	3	3	4	4	3	4	4	3	4	5	5	4	5	4	4	3	2	3	2	5	4	3	4	4	5
244	30-39	Male	6-10	BSc	Staff Nurse	Emergency	Private	40-49	3	3	4	3	3	3	3	4	2	3	3	2	1	3	4	3	3	3	3	2	4	4	3	4	4	4	5	2	4	5	3	4	4	4	3	3	5	4	4	4	5
245	30-39	Female	6-10	Diploma	Staff Nurse	ICU	Private	40-49	3	3	3	4	4	3	4	4	3	4	4	3	2	2	3	3	4	3	3	4	3	4	3	4	3	4	3	3	3	4	4	4	3	4	4	4	4	3	4	5	4
246	30-39	Female	>10	BSc	Nurse Manager	Medical-Surgical	University	>=50	3	4	4	3	3	3	4	3	2	3	2	4	3	3	3	2	4	3	4	3	3	4	4	3	5	5	5	4	4	5	5	2	5	4	4	4	4	2	5	4	4
247	50+	Female	>10	BSc	Staff Nurse	Other	University	<40	4	4	3	3	4	4	4	4	3	3	3	3	2	3	3	4	2	4	3	4	3	4	4	3	4	4	2	2	4	4	2	2	3	3	2	4	3	4	4	5	4
248	30-39	Female	6-10	BSc	Staff Nurse	Emergency	University	40-49	3	4	4	3	3	4	3	3	4	3	3	4	2	3	4	2	4	3	3	3	4	4	4	4	3	5	4	4	3	4	3	3	2	2	4	4	4	4	5	5	4
249	50+	Female	>10	BSc	Staff Nurse	Medical-Surgical	University	40-49	4	3	4	4	3	3	3	3	2	3	3	4	2	2	3	2	3	3	3	2	4	4	3	4	4	3	5	4	4	4	3	3	4	3	2	2	4	5	4	4	4
250	21-29	Female	6-10	BSc	Staff Nurse	Emergency	University	>=50	4	4	4	4	4	4	3	3	3	3	3	2	4	3	3	3	3	2	4	3	2	2	3	4	4	4	4	5	3	3	5	2	3	3	4	5	4	4	4	4	3
251	40-49	Female	1-5	BSc	Charge Nurse	Medical-Surgical	University	<40	4	4	4	3	4	3	3	2	3	2	3	3	3	3	3	2	4	3	3	4	4	4	4	2	5	5	5	4	2	5	5	4	3	2	2	3	4	3	5	4	4
252	21-29	Female	6-10	BSc	Nurse Manager	Other	Private	40-49	4	4	3	4	4	4	3	3	3	3	3	4	1	2	4	3	3	3	3	3	3	3	3	4	3	5	5	3	4	3	3	3	3	3	4	2	4	3	4	4	4
253	21-29	Female	<1	BSc	Staff Nurse	Outpatient	Public	40-49	4	3	3	4	3	4	4	3	4	4	3	3	2	4	3	1	2	4	3	2	3	3	3	3	5	4	4	4	4	2	3	4	2	4	3	4	4	4	5	5	4
254	50+	Male	6-10	Diploma	Staff Nurse	Medical-Surgical	Public	40-49	4	3	3	3	4	3	4	3	3	3	3	4	4	3	4	3	2	2	4	3	3	3	3	2	4	4	5	4	4	3	4	4	3	4	5	4	4	4	3	4	4
255	21-29	Female	1-5	BSc	Staff Nurse	Outpatient	Private	<40	4	4	4	4	4	3	3	3	4	3	3	3	3	3	3	2	3	4	2	4	3	2	3	4	4	4	3	4	4	3	4	4	3	5	4	3	4	3	5	5	2
256	30-39	Female	1-5	BSc	Staff Nurse	Emergency	Public	40-49	3	4	4	4	4	3	4	3	3	3	3	3	3	3	3	4	3	2	3	3	4	4	4	2	4	3	3	3	4	4	2	4	4	5	4	4	3	4	4	4	4
257	30-39	Female	1-5	BSc	Nurse Manager	ICU	Private	<40	3	4	3	4	4	4	4	4	3	3	3	4	3	3	3	3	3	3	4	4	4	3	2	4	4	5	3	3	4	2	1	4	2	3	3	3	4	4	3	4	3
258	21-29	Male	1-5	BSc	Staff Nurse	Medical-Surgical	University	<40	3	3	4	4	3	4	2	3	2	4	2	4	4	2	1	4	3	3	2	3	2	4	4	4	5	4	3	4	4	3	1	2	3	4	2	3	4	3	5	3	4
259	21-29	Female	<1	Diploma	Staff Nurse	Medical-Surgical	Public	40-49	4	3	3	4	4	4	3	4	3	3	3	4	3	2	3	4	3	3	2	3	3	4	4	3	4	4	4	3	4	3	4	4	4	3	3	4	3	4	3	5	5
260	21-29	Male	>10	BSc	Nurse Manager	Medical-Surgical	Private	40-49	4	4	4	3	4	4	4	4	3	4	3	3	3	4	3	3	4	4	4	4	3	3	2	4	5	5	3	3	4	5	2	4	4	3	2	3	4	3	4	5	4
261	40-49	Female	6-10	Diploma	Staff Nurse	Medical-Surgical	Public	40-49	4	4	4	4	3	4	3	3	4	3	2	2	2	2	4	2	3	3	3	3	4	4	4	4	5	4	2	3	3	3	3	3	3	3	3	4	4	4	3	5	4
262	40-49	Female	>10	BSc	Nurse Manager	ICU	Public	<40	3	4	4	3	3	4	3	4	3	3	4	4	3	2	3	4	2	4	4	3	4	4	3	2	4	4	2	4	2	4	5	4	3	3	3	3	3	4	4	4	4
263	30-39	Female	>10	BSc	Staff Nurse	Medical-Surgical	University	<40	3	3	3	3	4	3	4	3	3	3	4	4	3	3	2	3	4	3	2	4	4	3	3	3	3	4	3	3	3	5	4	3	3	5	4	3	4	3	4	3	5
264	21-29	Female	1-5	BSc	Staff Nurse	Outpatient	University	40-49	4	4	4	4	3	3	4	4	3	3	4	3	3	4	3	3	4	2	4	3	3	4	4	3	4	5	4	4	2	3	3	3	3	3	3	3	4	3	4	5	3
265	21-29	Female	<1	BSc	Staff Nurse	ICU	Private	<40	4	3	3	4	4	3	3	4	4	2	3	3	2	3	2	3	3	3	2	3	3	4	3	2	5	4	3	5	3	3	5	4	4	1	3	4	3	4	4	4	5
266	50+	Female	1-5	Diploma	Staff Nurse	Outpatient	Public	40-49	4	4	3	3	4	4	4	4	4	2	4	4	2	4	3	4	3	3	3	4	4	3	4	3	4	4	5	3	4	4	3	5	2	3	4	3	4	5	5	5	3
267	21-29	Female	>10	BSc	Staff Nurse	Outpatient	University	<40	4	4	3	4	3	4	4	4	3	4	2	3	3	2	3	2	3	3	4	4	3	3	3	4	4	5	4	5	3	4	5	4	5	2	5	4	5	4	4	4	3
268	21-29	Female	<1	Diploma	Staff Nurse	Medical-Surgical	Private	<40	3	3	3	4	3	4	3	4	3	4	3	4	3	3	2	3	4	4	4	3	3	3	3	4	3	5	5	5	4	4	5	2	2	4	3	5	3	4	5	4	4
269	30-39	Female	1-5	BSc	Staff Nurse	Medical-Surgical	Private	40-49	3	4	4	4	3	4	3	4	3	3	2	3	3	4	4	2	2	3	4	4	3	4	3	3	4	4	5	4	5	5	3	4	2	3	4	3	4	3	3	4	5
270	40-49	Male	>10	Diploma	Staff Nurse	Medical-Surgical	University	<40	4	4	3	3	3	3	3	2	4	2	3	4	2	2	4	2	4	3	3	3	3	3	4	2	5	5	3	5	4	3	3	4	4	4	4	2	3	4	4	3	4
271	40-49	Female	>10	BSc	Charge Nurse	Medical-Surgical	Public	>=50	4	3	4	4	3	3	3	4	4	3	4	4	3	3	2	3	4	3	3	4	3	2	4	1	5	5	3	3	3	4	3	4	2	5	2	2	4	3	5	4	5
272	30-39	Female	6-10	BSc	Staff Nurse	ICU	University	<40	4	3	3	4	4	3	3	3	4	3	3	4	2	2	3	4	2	3	3	3	3	2	2	3	5	4	4	5	5	2	3	5	4	3	4	3	4	4	4	4	4
273	30-39	Female	6-10	MSc	Charge Nurse	Medical-Surgical	Public	>=50	3	3	3	3	3	4	4	3	3	4	4	3	2	2	4	2	2	2	4	4	3	3	3	4	4	3	3	5	4	5	4	3	5	3	3	4	3	4	4	5	4
274	21-29	Female	6-10	BSc	Staff Nurse	Medical-Surgical	Private	<40	4	4	4	4	4	4	3	3	3	3	4	4	2	4	2	3	3	3	4	3	3	3	2	3	5	5	3	3	4	4	4	3	5	3	3	3	3	4	4	5	3
275	50+	Female	>10	BSc	Charge Nurse	ICU	University	40-49	4	3	3	4	4	4	3	4	4	3	3	3	3	3	2	2	3	3	2	3	3	2	3	4	4	4	4	4	3	4	2	3	5	4	3	3	3	4	5	4	4
276	21-29	Female	>10	BSc	Charge Nurse	Outpatient	Public	>=50	4	4	4	3	4	4	3	3	3	4	3	4	3	4	1	2	2	4	3	4	3	4	3	4	4	5	5	4	3	3	5	3	2	1	2	3	3	4	3	4	4
277	21-29	Female	1-5	Diploma	Nurse Manager	Emergency	Public	40-49	3	4	4	4	3	3	3	3	3	3	3	3	4	4	4	2	3	4	3	3	4	3	3	4	5	4	3	3	4	3	2	3	5	2	3	3	4	4	5	4	4
278	40-49	Female	1-5	BSc	Charge Nurse	Medical-Surgical	Public	40-49	3	4	4	4	4	4	3	3	4	3	4	4	4	3	2	2	3	3	3	3	3	4	4	3	4	4	4	3	3	5	4	2	4	3	4	2	3	3	5	4	4
279	30-39	Male	<1	BSc	Staff Nurse	Emergency	Public	<40	4	4	3	4	4	4	4	4	3	4	3	4	4	4	3	2	2	3	4	4	4	3	2	3	4	5	3	5	3	5	4	5	3	3	4	3	3	3	3	3	4
280	21-29	Female	>10	Diploma	Staff Nurse	Medical-Surgical	Private	40-49	3	4	4	3	3	3	3	4	3	3	3	3	2	3	4	3	2	3	2	3	2	3	4	4	4	4	4	5	4	4	2	5	2	4	3	4	4	3	4	3	4
281	40-49	Female	6-10	MSc	Nurse Manager	Medical-Surgical	University	40-49	3	4	4	4	4	4	4	3	3	4	2	3	3	4	4	1	4	4	3	2	3	3	3	3	4	3	3	3	3	3	3	4	4	3	4	3	4	5	4	5	4
282	30-39	Male	>10	BSc	Staff Nurse	Emergency	University	40-49	3	4	3	3	3	4	3	3	3	3	2	4	3	2	4	3	4	3	3	4	3	3	4	4	4	5	3	3	3	4	3	5	5	4	5	4	4	4	5	4	5
283	40-49	Female	6-10	Diploma	Staff Nurse	Emergency	Public	40-49	4	4	3	4	4	4	3	4	3	3	4	4	1	3	3	2	4	3	3	3	4	4	4	3	4	4	4	4	2	5	5	4	3	3	4	3	3	4	5	3	3
284	50+	Female	6-10	Diploma	Staff Nurse	Medical-Surgical	Public	40-49	4	3	3	3	4	4	4	3	3	4	4	2	3	3	4	3	4	4	3	4	3	3	3	3	5	3	3	3	4	5	3	2	4	2	3	4	4	4	4	4	4
285	40-49	Female	6-10	Diploma	Staff Nurse	Emergency	Public	40-49	4	4	4	4	3	4	4	3	3	4	3	3	4	2	4	3	2	3	4	3	3	4	3	4	5	3	3	3	2	3	3	5	2	2	3	4	4	4	4	5	4
286	30-39	Female	1-5	BSc	Staff Nurse	Emergency	Public	<40	3	4	3	4	4	3	3	2	4	3	4	4	4	4	2	3	3	4	3	3	4	2	3	2	4	5	3	4	5	2	3	4	3	4	4	4	4	3	5	4	4
287	30-39	Female	1-5	Diploma	Staff Nurse	Medical-Surgical	Private	>=50	3	4	3	4	4	3	3	3	4	3	3	3	4	4	3	3	4	4	3	2	3	3	4	2	5	5	4	5	5	3	4	5	3	5	4	3	4	3	5	3	5
288	30-39	Female	6-10	PhD	Staff Nurse	Medical-Surgical	Public	>=50	3	4	4	4	3	3	3	4	4	3	3	4	1	4	4	4	4	4	3	3	4	2	2	3	5	5	4	4	2	3	4	2	2	4	3	4	4	4	4	4	4
289	40-49	Female	6-10	BSc	Nurse Manager	Outpatient	University	<40	3	3	4	3	4	3	3	4	4	3	3	3	4	2	2	3	3	4	4	3	4	4	2	4	4	4	4	2	4	4	4	3	3	4	3	4	4	5	4	3	3
290	30-39	Female	1-5	MSc	Staff Nurse	Medical-Surgical	Public	>=50	3	3	4	4	4	3	3	4	4	2	4	3	2	3	2	1	3	3	3	3	3	3	3	3	5	4	4	5	5	3	5	5	4	2	3	3	3	4	5	5	3
291	21-29	Female	>10	BSc	Staff Nurse	ICU	University	40-49	4	3	4	3	3	3	4	3	4	4	4	3	3	4	3	3	3	3	3	3	4	3	3	3	4	3	5	5	4	4	4	3	4	5	4	4	4	3	4	4	4
292	21-29	Female	<1	BSc	Staff Nurse	Emergency	Public	>=50	4	4	4	3	3	3	3	3	3	3	3	3	3	3	3	2	4	4	4	3	3	3	3	3	5	4	5	3	2	5	2	1	4	3	3	4	3	4	5	5	3
293	30-39	Male	1-5	BSc	Staff Nurse	Other	Public	<40	4	4	3	4	3	4	4	4	3	4	3	3	2	3	3	4	2	4	4	2	4	4	3	3	5	4	4	4	3	5	3	3	3	4	5	3	3	4	2	5	3
294	30-39	Female	<1	MSc	Staff Nurse	Emergency	University	40-49	3	4	4	4	3	4	4	3	4	4	3	2	2	3	3	3	3	3	3	4	4	3	2	3	5	4	4	4	4	4	3	4	3	3	3	4	2	4	4	3	3
295	21-29	Female	1-5	BSc	Staff Nurse	Emergency	Public	<40	3	3	4	3	4	4	4	3	3	4	3	4	3	4	2	3	3	3	3	3	3	4	3	4	5	4	2	3	4	2	3	5	2	4	3	4	4	3	4	4	4
296	21-29	Female	6-10	BSc	Nurse Manager	Outpatient	Public	<40	3	4	4	3	4	4	4	4	4	3	4	3	3	4	2	3	4	4	3	4	4	3	4	4	4	5	5	4	2	4	3	3	3	3	4	4	4	3	4	5	4
297	21-29	Female	<1	Diploma	Staff Nurse	Outpatient	Private	<40	4	4	3	4	3	4	3	4	3	3	3	4	3	2	1	2	4	1	3	2	3	3	4	3	4	3	5	4	4	5	4	5	4	3	3	4	3	3	5	4	4
298	21-29	Female	<1	Diploma	Charge Nurse	Medical-Surgical	Public	40-49	3	4	4	4	4	3	4	4	3	3	4	3	3	3	2	4	3	3	3	2	3	4	2	3	4	3	3	4	3	4	4	4	3	3	5	4	4	4	3	5	4
299	21-29	Female	6-10	BSc	Staff Nurse	Emergency	Public	40-49	3	4	4	3	4	3	3	4	3	3	2	3	3	3	2	2	3	3	4	3	4	3	2	2	5	5	3	4	5	3	4	3	3	2	4	5	5	5	4	4	3
300	50+	Male	6-10	BSc	Nurse Manager	Medical-Surgical	Private	>=50	4	4	3	3	4	3	4	4	2	3	2	3	3	2	3	3	3	4	4	3	3	3	4	3	4	3	4	4	5	5	2	2	3	4	2	3	4	4	5	3	4
301	21-29	Male	1-5	BSc	Charge Nurse	ICU	University	40-49	4	4	4	4	3	4	4	3	2	3	3	3	3	2	3	3	1	2	3	3	2	4	4	2	4	4	4	1	3	5	2	3	2	5	4	4	3	4	4	4	3
302	21-29	Male	6-10	Diploma	Charge Nurse	Emergency	Public	<40	4	3	4	4	3	3	4	3	3	3	2	2	2	3	3	4	3	2	2	2	3	4	4	3	3	4	2	4	4	5	3	3	2	3	5	5	3	3	4	4	4
303	40-49	Female	>10	BSc	Staff Nurse	Other	Private	40-49	2	3	4	4	4	3	4	4	4	3	3	2	3	3	4	2	3	3	3	3	4	2	4	3	4	5	4	5	4	3	4	3	4	4	5	4	3	4	2	5	4
304	40-49	Male	1-5	MSc	Staff Nurse	Medical-Surgical	University	>=50	4	3	3	4	3	4	3	4	4	3	4	4	3	3	2	4	4	4	2	4	3	3	2	4	3	4	3	3	4	4	5	4	2	3	4	5	4	3	5	4	4
305	40-49	Male	<1	BSc	Staff Nurse	Medical-Surgical	Public	<40	3	4	4	3	4	3	3	3	3	3	4	3	3	2	4	3	3	3	3	4	4	4	4	4	4	3	4	4	3	5	5	3	3	4	4	4	3	4	4	5	4
306	21-29	Male	1-5	BSc	Staff Nurse	Emergency	University	40-49	4	4	3	3	4	3	4	4	3	2	4	4	4	2	4	4	4	4	3	3	3	3	3	4	5	4	4	3	4	4	4	5	2	3	2	2	4	4	5	3	5
307	30-39	Female	1-5	BSc	Staff Nurse	Emergency	Private	40-49	4	4	3	4	4	3	3	4	3	3	4	2	4	3	3	3	3	4	2	3	3	3	4	2	3	4	4	5	3	2	3	2	4	4	4	3	5	5	4	5	4
308	30-39	Female	>10	Diploma	Staff Nurse	Other	Private	40-49	4	3	3	3	3	4	4	4	4	4	3	4	3	4	3	2	3	2	4	3	3	4	4	3	4	5	4	3	3	3	5	3	4	2	2	4	4	4	2	4	2
309	21-29	Female	>10	Diploma	Staff Nurse	ICU	Private	<40	4	4	3	3	4	3	4	2	3	4	3	4	3	2	1	4	2	3	4	3	2	4	3	4	5	3	4	3	4	4	5	5	4	4	3	4	3	3	3	4	4
310	21-29	Female	1-5	Diploma	Staff Nurse	Emergency	Public	40-49	4	3	3	4	4	4	4	3	3	4	2	3	2	3	2	3	2	4	3	4	4	2	4	4	5	3	5	3	4	4	3	3	3	3	5	5	5	4	5	4	4
311	30-39	Female	1-5	BSc	Staff Nurse	Emergency	Public	40-49	3	4	3	3	3	4	4	4	3	3	3	4	3	3	3	3	3	3	2	3	3	4	4	4	3	4	4	5	5	3	3	3	2	3	3	4	4	3	3	4	4
312	21-29	Female	1-5	Diploma	Staff Nurse	Medical-Surgical	Public	40-49	4	4	4	4	3	4	4	4	3	4	3	3	3	3	3	2	3	3	3	3	3	3	4	2	4	3	5	5	5	2	4	5	3	3	3	5	3	3	3	3	4
313	40-49	Female	1-5	BSc	Staff Nurse	Emergency	University	<40	3	3	4	4	4	3	3	4	4	4	4	4	3	3	3	4	2	3	3	4	3	3	3	3	4	5	3	2	4	3	3	4	3	3	3	5	4	4	3	5	4
314	21-29	Male	6-10	BSc	Charge Nurse	Outpatient	University	<40	4	4	3	4	4	3	4	2	2	2	4	3	2	4	3	3	3	3	2	4	3	3	2	4	5	4	5	4	4	4	4	2	4	3	4	4	3	4	3	5	5
315	21-29	Female	1-5	BSc	Staff Nurse	Medical-Surgical	Public	40-49	3	3	4	4	4	3	3	3	3	2	2	2	3	2	3	2	3	4	4	4	2	2	2	2	4	5	3	5	3	4	2	4	3	2	3	4	4	4	3	3	4
316	50+	Female	1-5	BSc	Staff Nurse	Medical-Surgical	Public	>=50	4	4	4	3	4	3	3	3	4	3	3	2	3	3	2	4	3	3	3	3	4	3	4	3	4	4	5	4	4	4	5	4	3	2	4	3	5	3	4	4	3
317	21-29	Female	1-5	BSc	Staff Nurse	Outpatient	Private	40-49	4	4	4	3	3	4	4	3	4	3	3	3	3	3	4	3	2	4	3	3	3	3	3	3	4	4	3	2	4	3	4	4	1	3	3	3	5	5	4	4	5
318	40-49	Female	>10	Diploma	Staff Nurse	Emergency	Private	40-49	3	4	4	4	4	3	3	4	3	4	4	3	2	4	2	4	4	4	3	4	4	4	3	2	4	4	4	5	4	3	5	3	4	2	4	4	5	4	3	3	3
319	21-29	Female	1-5	BSc	Staff Nurse	Emergency	Public	40-49	4	3	4	4	4	3	4	3	4	3	4	2	3	3	4	4	3	2	3	2	3	3	4	4	4	3	4	4	4	4	3	2	3	4	3	4	4	4	4	3	4
320	30-39	Female	1-5	BSc	Staff Nurse	Medical-Surgical	Private	40-49	4	4	4	3	3	4	4	4	3	2	2	2	3	2	3	3	4	3	2	3	2	3	4	4	4	5	3	3	5	4	3	4	4	4	3	4	5	5	4	3	4
321	40-49	Female	1-5	BSc	Nurse Manager	Medical-Surgical	Public	>=50	4	4	3	4	4	3	4	4	4	3	3	3	3	2	3	4	3	4	3	3	2	4	3	4	3	4	4	2	4	4	3	2	4	3	1	4	5	4	5	5	4
322	21-29	Female	>10	BSc	Staff Nurse	Medical-Surgical	Private	40-49	3	4	4	4	4	3	4	3	4	3	2	4	3	2	4	4	3	3	3	4	2	4	4	3	3	4	5	3	5	3	5	4	3	2	3	3	4	3	5	4	4
323	21-29	Female	6-10	Diploma	Staff Nurse	Emergency	Public	40-49	4	3	4	4	3	4	3	3	4	3	3	4	2	3	3	2	4	2	3	4	3	3	3	2	4	4	3	4	4	5	3	4	4	2	5	5	4	4	4	4	4
324	21-29	Male	1-5	BSc	Staff Nurse	Emergency	Public	40-49	3	4	3	4	3	4	4	4	2	4	4	3	4	4	2	3	3	3	3	2	3	3	4	3	4	3	3	5	2	5	4	4	5	5	5	5	3	3	4	3	4
325	21-29	Female	1-5	BSc	Nurse Manager	Outpatient	Public	40-49	3	4	4	4	4	4	4	3	2	3	4	2	4	3	3	2	3	2	3	3	4	3	3	3	4	4	4	4	2	3	2	2	5	2	3	5	4	4	4	4	1
326	30-39	Female	>10	Diploma	Staff Nurse	Outpatient	Public	>=50	4	4	3	4	3	3	4	3	3	4	3	3	3	3	3	1	4	2	3	3	3	4	3	3	4	2	4	4	5	4	4	4	2	2	3	4	4	5	4	3	4
327	30-39	Female	1-5	Diploma	Staff Nurse	Medical-Surgical	University	40-49	4	4	3	4	4	4	4	3	4	2	1	1	2	3	2	3	3	4	3	3	4	4	3	4	4	3	3	2	4	3	4	5	4	3	3	5	3	3	2	4	3
328	40-49	Female	>10	BSc	Staff Nurse	Outpatient	Public	<40	3	4	4	4	4	3	4	2	4	3	4	3	3	2	3	2	4	1	4	2	4	3	4	4	5	4	5	4	3	3	5	3	2	4	5	5	3	4	5	3	4
329	50+	Female	<1	BSc	Staff Nurse	ICU	Private	40-49	4	3	4	4	4	4	4	3	3	3	3	3	3	2	3	2	3	2	4	2	4	4	3	3	3	5	4	4	3	5	4	4	3	3	2	2	5	4	4	4	3
330	40-49	Female	1-5	BSc	Charge Nurse	Medical-Surgical	Public	40-49	3	4	4	4	3	4	3	3	3	2	3	3	3	3	1	4	3	3	3	3	3	3	3	3	5	5	4	3	3	5	3	1	4	3	5	4	3	3	3	3	3
331	21-29	Female	1-5	BSc	Staff Nurse	ICU	Public	>=50	4	4	4	4	4	4	4	4	4	4	4	3	2	3	3	4	3	4	4	3	2	3	4	3	4	5	4	5	2	4	3	3	2	2	3	4	4	3	4	3	5
332	30-39	Female	1-5	Diploma	Staff Nurse	Outpatient	Public	>=50	4	3	4	4	3	4	4	3	4	3	2	4	3	3	4	2	4	3	3	3	4	3	4	4	4	5	3	3	5	2	3	5	2	4	3	4	3	5	3	4	5
333	21-29	Female	1-5	BSc	Staff Nurse	Medical-Surgical	Public	40-49	4	3	3	4	4	3	4	4	2	3	3	3	4	2	3	2	2	2	4	3	3	4	3	3	5	3	4	3	3	3	5	4	2	4	4	3	3	5	4	3	4
334	30-39	Female	1-5	Diploma	Staff Nurse	ICU	Public	40-49	3	4	4	4	4	3	3	3	4	4	3	3	3	2	3	3	1	3	4	3	3	3	2	3	5	5	4	4	3	4	5	2	4	3	3	4	4	3	5	5	4
335	30-39	Female	6-10	Diploma	Staff Nurse	Emergency	University	40-49	4	4	3	3	4	3	4	3	3	3	4	4	4	2	2	3	3	3	3	3	3	4	2	3	4	4	4	3	5	5	4	2	4	4	4	5	4	4	4	4	4
336	30-39	Female	6-10	BSc	Nurse Manager	Other	Public	40-49	3	4	4	3	4	4	3	4	4	4	4	4	3	3	3	4	3	4	3	2	4	4	3	4	5	3	5	4	4	5	1	4	3	3	4	3	3	5	5	5	4
337	30-39	Female	<1	BSc	Staff Nurse	Medical-Surgical	University	<40	4	4	3	4	3	4	3	3	3	3	3	3	4	3	2	3	2	3	3	2	4	3	4	3	3	2	4	4	3	4	3	4	3	2	3	3	4	3	4	4	3
338	40-49	Female	1-5	Diploma	Nurse Manager	Medical-Surgical	University	40-49	4	3	4	4	3	4	3	3	3	4	2	3	4	3	3	2	3	3	3	4	2	4	4	4	4	4	2	4	4	4	3	4	1	3	2	4	3	2	3	4	3
339	50+	Female	1-5	Diploma	Staff Nurse	ICU	Public	>=50	3	4	4	3	3	3	3	3	3	3	4	3	4	3	2	3	3	3	2	3	2	4	3	2	5	4	3	5	3	3	3	4	5	3	4	4	3	3	4	4	3
340	21-29	Female	6-10	BSc	Staff Nurse	Outpatient	University	<40	4	4	4	4	4	4	4	3	2	3	3	3	3	3	3	3	2	3	3	3	3	1	2	4	4	4	5	4	4	2	5	3	3	2	2	3	3	4	3	4	5
341	50+	Female	6-10	MSc	Staff Nurse	Medical-Surgical	Public	40-49	3	4	3	4	3	3	3	2	3	3	3	4	3	3	4	3	3	3	3	3	3	4	3	3	3	5	4	2	4	4	4	5	4	5	2	4	3	4	4	4	5
342	21-29	Female	1-5	BSc	Staff Nurse	ICU	Private	<40	4	3	4	4	4	3	3	3	3	3	4	3	2	4	3	3	4	3	4	3	4	4	3	3	5	4	4	2	4	3	3	4	4	4	4	3	5	2	4	3	4
343	40-49	Female	1-5	BSc	Staff Nurse	Medical-Surgical	Public	40-49	4	4	4	4	3	4	4	4	3	3	3	4	4	3	2	3	4	3	3	3	3	3	3	4	4	4	3	5	5	3	2	3	3	3	4	5	4	4	5	4	3
344	40-49	Female	<1	BSc	Nurse Manager	Medical-Surgical	Private	40-49	4	3	3	4	3	3	4	3	4	3	3	4	3	2	2	2	4	4	4	3	3	3	3	2	5	3	4	5	4	3	3	5	3	3	5	3	3	3	4	5	4
345	21-29	Female	<1	BSc	Nurse Manager	Outpatient	University	<40	3	4	4	4	3	4	4	3	4	4	3	3	2	2	3	4	3	3	4	1	3	3	4	3	5	4	4	3	4	5	5	4	2	4	3	2	2	4	5	3	5
346	30-39	Female	>10	BSc	Staff Nurse	ICU	University	40-49	3	4	4	4	3	4	4	3	3	3	3	3	2	3	2	3	3	4	3	3	4	1	3	3	4	4	3	2	5	3	5	3	4	3	3	4	4	4	5	3	5
347	21-29	Female	<1	BSc	Staff Nurse	Other	Private	<40	4	4	3	3	4	4	3	4	3	4	3	2	3	2	4	4	4	4	3	3	3	3	2	4	4	3	4	3	5	3	4	2	2	4	4	4	4	3	4	4	4
348	21-29	Female	1-5	PhD	Staff Nurse	Outpatient	Public	40-49	4	3	4	3	4	3	3	3	4	1	4	3	3	3	4	3	4	3	3	3	3	3	3	3	3	4	3	4	4	3	4	5	5	3	2	3	2	4	5	3	4
349	21-29	Male	1-5	BSc	Staff Nurse	ICU	Public	<40	4	3	4	4	4	3	4	4	3	3	4	4	1	2	3	3	3	3	4	3	3	4	3	2	4	3	4	4	2	3	4	5	4	2	3	5	5	4	3	5	5
350	30-39	Female	6-10	BSc	Charge Nurse	ICU	Public	40-49	4	3	4	3	4	2	4	2	2	4	4	4	4	1	2	3	3	3	3	4	2	4	3	4	3	5	3	5	5	5	5	4	4	4	3	3	3	4	4	4	4
351	21-29	Female	>10	BSc	Staff Nurse	Emergency	Private	40-49	3	3	3	4	3	3	4	4	3	3	4	4	4	3	2	2	3	2	3	4	3	4	4	4	4	5	4	3	5	2	3	4	5	4	5	2	3	3	4	4	3
352	50+	Female	1-5	BSc	Staff Nurse	Other	Private	<40	3	3	4	4	4	4	3	4	3	4	3	3	3	2	4	2	3	3	3	4	4	2	4	3	5	4	3	5	4	4	4	4	3	3	3	4	3	4	2	5	4
353	30-39	Female	1-5	BSc	Staff Nurse	ICU	Public	40-49	4	4	4	4	3	4	4	3	3	4	3	2	2	2	4	4	3	3	4	3	3	3	4	4	4	5	2	2	5	4	2	2	2	3	4	3	4	5	4	3	5
354	21-29	Female	1-5	Diploma	Staff Nurse	Other	University	40-49	4	3	4	4	3	4	4	4	3	3	4	3	4	4	2	3	3	3	3	3	3	4	4	3	3	4	4	5	3	2	4	4	3	3	4	4	3	3	3	3	3
355	21-29	Male	6-10	BSc	Staff Nurse	Medical-Surgical	Public	<40	4	3	4	4	3	4	4	3	3	4	2	3	3	2	4	3	4	4	4	4	4	3	4	3	3	3	4	5	3	3	4	5	3	3	4	5	4	3	4	4	4
356	50+	Female	1-5	Diploma	Staff Nurse	Medical-Surgical	Public	40-49	3	3	3	4	4	3	4	3	2	4	4	4	3	3	3	2	4	4	3	3	3	3	3	3	4	5	4	3	3	3	3	5	3	5	4	3	3	3	4	4	4
357	30-39	Male	1-5	Diploma	Staff Nurse	Medical-Surgical	Private	40-49	4	4	4	4	4	4	3	4	2	2	4	3	2	2	2	4	3	4	3	4	3	4	2	2	3	4	4	4	3	4	3	3	2	2	5	2	4	4	4	5	4
358	30-39	Female	6-10	BSc	Staff Nurse	Outpatient	Public	<40	4	3	4	3	3	4	4	4	3	3	3	2	2	4	2	1	3	3	2	3	2	2	3	2	4	4	4	4	2	4	1	2	2	4	3	2	4	3	5	5	3
359	30-39	Male	1-5	Diploma	Charge Nurse	Other	Private	40-49	4	3	3	3	3	4	4	3	3	4	3	3	3	4	3	3	3	3	2	3	4	3	3	3	3	4	4	5	4	4	4	3	3	2	4	4	3	4	4	4	5
360	30-39	Female	1-5	BSc	Charge Nurse	Medical-Surgical	Private	<40	4	4	4	3	4	4	4	3	3	3	3	3	3	4	1	4	3	3	3	4	3	3	2	3	5	5	4	3	2	5	3	2	4	2	5	5	4	3	4	4	4
361	30-39	Female	1-5	BSc	Staff Nurse	ICU	Private	40-49	4	4	3	4	4	3	4	4	2	3	3	3	3	3	4	3	2	3	3	4	2	4	4	3	5	5	3	2	3	4	4	3	3	3	3	2	3	5	3	5	4
362	21-29	Female	1-5	MSc	Staff Nurse	Medical-Surgical	Private	<40	4	4	4	3	4	3	4	3	3	3	4	3	2	4	3	4	3	2	3	3	2	4	1	3	4	4	3	4	4	3	4	4	4	4	4	3	3	3	4	5	5
363	30-39	Female	>10	BSc	Staff Nurse	Other	Public	40-49	4	4	3	4	3	4	3	3	2	3	3	3	3	2	3	3	2	4	2	3	3	3	4	2	5	3	4	3	4	4	3	2	5	3	4	1	4	4	4	5	5
364	30-39	Female	6-10	BSc	Staff Nurse	ICU	Private	40-49	4	3	3	4	4	3	4	4	3	2	4	4	3	3	4	2	3	4	3	4	4	3	2	4	4	5	4	2	4	4	4	5	4	3	1	3	3	4	3	3	4
365	30-39	Female	1-5	Diploma	Staff Nurse	Medical-Surgical	Public	40-49	4	4	3	4	3	3	4	3	4	3	4	3	3	3	3	4	3	3	2	4	4	3	3	2	5	4	5	4	2	3	5	5	2	3	5	4	4	3	4	4	4
366	30-39	Male	6-10	BSc	Staff Nurse	ICU	Public	>=50	3	3	4	4	4	4	3	4	3	3	1	2	3	3	4	4	3	3	4	3	2	4	4	3	5	4	3	5	5	3	5	5	3	4	4	5	3	5	5	3	5
367	30-39	Female	1-5	BSc	Staff Nurse	ICU	Public	40-49	4	4	4	4	2	3	4	3	3	3	4	3	2	4	3	2	3	2	2	3	3	2	3	4	4	5	2	5	3	4	3	3	3	3	3	4	2	3	4	5	5
368	30-39	Female	>10	BSc	Staff Nurse	Medical-Surgical	Public	<40	4	3	4	3	4	3	4	3	4	3	3	4	3	4	2	3	2	4	4	4	3	4	4	3	5	5	4	4	4	5	3	3	3	2	3	4	4	4	4	5	4
369	40-49	Female	6-10	BSc	Staff Nurse	Outpatient	Private	40-49	3	4	3	4	4	3	4	4	3	3	3	4	3	1	4	3	4	3	2	2	2	3	4	1	4	5	4	4	2	2	4	3	4	3	3	5	5	3	4	3	3
370	21-29	Female	<1	MSc	Staff Nurse	ICU	Private	>=50	4	3	3	4	3	4	4	4	4	4	4	4	3	4	2	3	2	3	3	3	3	4	3	3	5	4	2	4	5	3	3	3	3	2	4	4	5	4	5	3	4
371	21-29	Female	6-10	BSc	Staff Nurse	Medical-Surgical	Private	40-49	4	4	4	4	3	3	3	4	3	4	3	3	3	4	3	3	3	3	2	4	3	2	2	3	5	3	4	3	4	5	4	3	2	3	5	3	4	5	5	4	4
372	21-29	Male	1-5	BSc	Staff Nurse	Emergency	University	40-49	3	3	3	3	3	4	3	4	4	3	3	4	4	3	3	4	3	4	3	3	3	4	3	2	4	3	4	4	4	3	3	4	5	2	2	3	3	4	4	4	4
373	40-49	Female	6-10	Diploma	Charge Nurse	Emergency	Public	<40	4	4	4	4	4	3	3	4	3	3	1	4	3	2	4	4	4	3	3	3	3	3	4	3	4	5	4	4	3	3	3	4	1	3	5	4	4	4	5	5	4
374	21-29	Female	6-10	BSc	Charge Nurse	Emergency	Public	<40	2	3	3	4	3	3	3	4	3	3	3	3	2	1	3	3	3	3	3	3	3	3	4	3	3	4	4	4	5	5	5	2	3	2	3	3	4	5	3	5	4
375	21-29	Male	>10	Diploma	Nurse Manager	Outpatient	Private	>=50	3	4	3	3	4	3	4	4	3	2	4	3	3	3	2	3	3	4	3	3	3	3	4	3	4	4	4	5	4	5	4	4	2	3	3	2	3	3	4	5	4
376	30-39	Female	6-10	BSc	Staff Nurse	ICU	Public	<40	4	4	3	4	4	4	4	3	3	3	3	3	4	4	3	3	2	4	2	2	3	4	3	3	5	4	3	4	3	2	4	4	4	2	4	5	3	1	3	4	4
377	21-29	Male	6-10	BSc	Nurse Manager	Emergency	Public	40-49	4	3	4	3	4	4	3	4	3	3	4	2	3	2	3	3	2	3	2	4	4	3	4	3	5	3	3	5	3	5	4	2	2	4	5	3	2	3	3	4	5
378	50+	Female	6-10	BSc	Staff Nurse	Medical-Surgical	Public	<40	3	3	4	4	3	3	3	3	3	3	4	3	2	3	4	2	4	4	4	4	3	4	4	3	5	4	2	4	5	4	4	4	4	2	4	2	2	3	5	3	4
379	21-29	Female	6-10	BSc	Staff Nurse	ICU	Private	40-49	4	4	4	4	4	3	4	3	3	3	3	2	3	4	2	3	3	3	2	4	3	3	4	4	5	4	4	3	4	2	2	4	4	4	3	2	4	4	5	4	4
380	30-39	Female	1-5	Diploma	Staff Nurse	Medical-Surgical	Private	>=50	3	3	3	4	4	3	3	4	3	3	4	4	4	4	3	4	3	2	4	3	2	3	3	4	4	5	4	4	5	5	3	5	3	2	4	4	3	3	5	4	4
381	30-39	Female	6-10	BSc	Staff Nurse	ICU	Public	>=50	4	4	4	4	4	4	3	4	2	3	2	2	2	4	2	3	4	3	3	2	3	2	3	3	3	5	5	5	4	3	3	3	5	5	5	3	4	5	3	4	5
382	40-49	Female	6-10	BSc	Charge Nurse	Emergency	University	40-49	4	4	4	3	4	3	4	3	4	4	2	3	2	3	3	3	4	3	3	4	4	3	3	4	5	4	4	4	2	2	5	2	5	3	2	5	4	4	5	4	4
383	30-39	Female	1-5	MSc	Staff Nurse	ICU	University	40-49	4	4	4	2	3	3	4	3	3	3	4	3	3	1	3	2	3	3	3	3	3	4	4	4	3	5	3	4	4	5	3	5	5	4	5	2	4	3	4	3	5
384	21-29	Female	<1	BSc	Charge Nurse	Medical-Surgical	Public	<40	4	3	3	3	3	3	4	3	4	2	3	4	3	3	3	2	3	4	4	2	3	4	4	3	5	5	4	5	4	2	2	5	2	3	3	5	2	4	5	4	3
385	21-29	Female	1-5	BSc	Nurse Manager	Medical-Surgical	Private	>=50	4	4	3	4	4	3	3	4	3	4	3	3	4	3	3	2	2	4	3	3	4	3	4	3	4	4	3	5	4	3	4	4	3	3	5	4	5	4	4	5	3
386	21-29	Female	1-5	PhD	Staff Nurse	ICU	Public	40-49	4	4	4	3	4	3	3	3	3	4	4	3	3	4	3	3	3	4	3	3	4	2	3	4	4	4	3	4	5	3	2	4	5	2	5	3	2	4	5	5	3
387	40-49	Female	>10	MSc	Staff Nurse	ICU	University	40-49	4	4	3	4	4	3	4	3	3	3	2	3	3	4	2	2	3	3	2	2	2	3	4	3	4	4	3	4	4	5	4	2	2	3	3	3	3	2	4	4	5
388	21-29	Female	1-5	BSc	Staff Nurse	Medical-Surgical	Public	<40	4	3	4	4	4	3	4	4	2	3	4	3	2	4	3	4	4	3	3	2	3	3	3	3	4	5	5	4	1	4	2	5	3	3	2	4	5	5	5	3	4
389	21-29	Female	1-5	BSc	Staff Nurse	Medical-Surgical	Public	40-49	4	4	3	4	4	3	4	4	2	3	3	4	3	2	2	2	4	4	3	2	3	3	4	3	4	4	4	4	4	1	3	4	5	5	3	3	3	4	4	3	3
390	30-39	Female	<1	BSc	Staff Nurse	Medical-Surgical	Public	40-49	4	3	4	4	3	3	3	3	2	3	3	4	4	4	3	3	3	3	3	3	3	4	3	3	5	4	5	4	4	5	4	3	2	2	3	3	3	3	4	4	4
391	30-39	Female	1-5	BSc	Staff Nurse	Medical-Surgical	Public	<40	4	3	3	4	4	4	4	4	3	2	3	3	2	2	3	3	3	2	3	3	2	3	4	4	4	4	5	5	2	4	3	5	2	3	5	4	5	4	3	4	4
392	30-39	Female	>10	MSc	Nurse Manager	Medical-Surgical	Public	>=50	4	4	3	3	3	3	3	4	4	4	2	3	3	4	2	4	4	3	3	4	3	3	3	3	4	4	5	5	2	3	2	4	2	2	4	3	3	4	3	5	4
393	30-39	Female	<1	BSc	Staff Nurse	Medical-Surgical	Private	40-49	4	4	4	4	4	4	4	4	4	4	2	3	2	4	4	3	3	3	3	4	3	3	4	4	5	4	4	3	4	4	4	2	3	4	3	3	4	5	4	5	4
394	30-39	Female	6-10	BSc	Staff Nurse	Medical-Surgical	Public	40-49	3	4	4	4	4	4	3	4	3	4	3	2	4	3	2	2	3	3	3	4	3	4	3	4	5	5	4	3	4	3	4	5	3	4	3	3	4	4	3	4	3
395	40-49	Male	1-5	BSc	Staff Nurse	Medical-Surgical	Private	<40	3	4	3	3	4	3	4	3	3	3	3	2	2	3	3	3	3	3	3	4	4	4	4	4	5	3	4	4	4	3	3	4	3	3	4	4	4	3	4	5	4
396	30-39	Male	<1	PhD	Staff Nurse	Emergency	Private	<40	4	4	3	4	4	4	3	4	3	4	4	3	1	3	4	3	4	4	4	4	2	3	3	3	4	3	3	5	4	5	5	4	3	4	3	3	5	4	5	5	4
397	21-29	Female	<1	Diploma	Staff Nurse	ICU	Private	<40	4	3	4	4	4	4	4	3	4	4	3	4	4	3	3	3	4	4	3	4	4	3	4	3	3	4	4	4	5	3	4	4	3	3	4	3	4	3	4	4	3
398	21-29	Female	>10	BSc	Staff Nurse	Medical-Surgical	University	40-49	3	4	4	4	4	3	4	4	2	3	4	2	3	4	2	3	3	4	2	4	3	2	4	3	5	2	3	4	3	4	3	3	4	3	3	3	4	3	4	3	4
399	21-29	Male	>10	BSc	Staff Nurse	Medical-Surgical	Public	<40	4	4	4	4	3	4	4	4	2	3	2	4	3	3	4	3	3	3	4	3	3	3	3	3	3	3	2	3	4	5	5	2	3	3	5	5	4	5	4	4	4
400	21-29	Female	1-5	BSc	Staff Nurse	ICU	Private	>=50	4	4	3	3	4	4	4	4	3	4	4	3	3	4	2	3	3	4	4	2	4	4	3	3	5	5	4	5	2	3	4	4	3	1	5	3	4	4	4	5	5
401	21-29	Female	6-10	BSc	Staff Nurse	Medical-Surgical	Private	40-49	3	3	4	3	3	4	3	4	3	3	4	3	3	3	3	2	3	3	4	2	4	2	2	3	4	4	5	3	3	5	3	3	4	3	3	3	4	4	3	3	3
402	30-39	Female	1-5	BSc	Staff Nurse	Outpatient	Private	>=50	4	3	3	4	4	4	4	4	4	3	4	3	3	2	3	3	1	4	3	3	3	3	2	3	4	4	2	4	4	4	3	5	4	3	5	4	4	3	4	5	4
403	21-29	Female	>10	BSc	Staff Nurse	Outpatient	Private	40-49	4	4	4	3	4	3	4	4	2	3	4	4	2	3	2	3	3	2	4	2	4	4	3	3	3	5	3	4	5	4	4	3	5	4	4	3	3	3	5	4	4
404	30-39	Female	>10	BSc	Nurse Manager	Emergency	Private	40-49	4	3	3	4	3	3	4	3	2	3	4	4	3	4	3	3	2	3	3	2	4	4	4	1	3	3	4	3	2	5	5	4	4	3	4	5	5	2	3	5	5
405	30-39	Female	<1	BSc	Charge Nurse	Medical-Surgical	University	>=50	3	3	3	4	4	4	3	4	4	4	4	2	3	3	2	2	1	2	3	2	3	3	4	4	5	5	4	3	2	5	3	5	4	4	4	3	5	4	3	4	3
406	40-49	Female	1-5	BSc	Staff Nurse	Emergency	Public	40-49	4	4	3	3	3	4	3	3	4	2	3	3	1	3	4	4	3	4	3	2	4	3	2	3	4	4	4	5	3	5	3	3	4	5	4	2	4	4	5	4	4
407	21-29	Female	>10	Diploma	Staff Nurse	ICU	Private	40-49	4	4	4	4	4	4	3	3	3	4	4	4	3	2	3	3	3	3	3	3	4	4	3	3	5	5	4	4	4	3	5	4	4	4	3	3	3	3	3	4	4
408	21-29	Male	6-10	Diploma	Staff Nurse	Medical-Surgical	University	40-49	4	4	4	4	3	4	4	4	4	1	4	2	3	3	3	2	3	3	3	3	4	4	3	3	3	4	5	3	3	2	2	3	3	5	4	5	3	2	3	4	4
409	21-29	Female	6-10	BSc	Staff Nurse	ICU	Public	40-49	4	3	3	4	4	4	3	3	2	4	3	3	3	1	3	4	2	4	2	3	3	3	3	4	3	4	4	3	5	5	5	4	2	4	3	4	3	4	3	5	5
410	30-39	Female	1-5	BSc	Charge Nurse	Outpatient	Public	<40	4	4	4	3	3	4	2	3	2	3	3	3	3	3	4	4	2	3	3	3	4	3	4	2	4	3	4	4	5	3	4	3	3	4	4	4	4	4	4	4	5
411	50+	Female	<1	BSc	Staff Nurse	ICU	University	<40	4	4	4	3	4	4	3	4	3	3	3	4	4	3	4	3	4	2	4	2	3	3	3	3	4	4	4	5	4	4	2	3	3	4	5	3	4	3	4	4	5
412	30-39	Female	6-10	BSc	Staff Nurse	Medical-Surgical	Public	40-49	3	3	4	3	4	3	4	3	2	4	3	2	3	2	3	3	3	4	3	3	3	2	3	4	4	5	4	3	4	4	4	4	4	4	5	4	4	4	5	5	4
413	21-29	Female	6-10	BSc	Staff Nurse	Medical-Surgical	Public	40-49	4	4	3	4	4	4	4	3	3	3	3	2	4	2	4	3	3	3	3	4	2	4	4	4	5	4	4	5	3	3	4	5	4	3	5	4	3	4	5	4	4
414	21-29	Male	1-5	BSc	Staff Nurse	Outpatient	University	>=50	4	3	4	3	3	4	3	4	3	3	3	3	2	2	3	3	3	4	3	3	3	3	3	3	3	5	4	2	3	5	3	3	3	1	4	2	3	4	5	5	4
415	40-49	Female	1-5	BSc	Nurse Manager	Other	University	<40	4	4	4	3	4	4	4	3	3	3	4	3	2	2	2	2	4	1	3	3	3	3	2	4	5	4	4	2	3	4	3	4	3	3	3	3	3	3	3	4	5
416	21-29	Female	>10	BSc	Staff Nurse	Emergency	Private	40-49	4	4	4	4	4	2	4	4	4	3	3	4	3	3	3	3	4	3	3	4	3	2	3	3	4	5	4	3	5	4	4	3	4	2	4	4	3	4	5	4	4
417	21-29	Female	<1	Diploma	Charge Nurse	Emergency	University	40-49	4	4	4	4	4	3	4	4	3	3	3	3	3	3	3	4	3	3	4	3	4	3	4	2	3	4	4	5	4	4	2	3	4	5	4	4	2	4	5	4	5
418	21-29	Female	6-10	BSc	Staff Nurse	Emergency	Private	<40	3	4	4	4	3	3	4	4	3	3	2	3	3	2	2	2	4	3	2	3	3	3	2	3	5	5	3	4	5	5	4	3	3	4	3	5	4	4	5	5	3
419	40-49	Male	>10	PhD	Staff Nurse	Outpatient	Public	<40	3	4	4	4	4	3	4	3	2	2	3	3	2	3	3	3	3	2	3	3	4	3	4	3	4	4	4	5	5	3	3	3	5	3	3	3	4	3	4	5	4
420	30-39	Female	1-5	BSc	Staff Nurse	Medical-Surgical	Public	40-49	4	4	3	4	4	4	3	3	4	3	4	3	3	2	4	3	3	4	4	4	3	2	2	2	4	4	3	4	2	4	4	4	3	2	3	4	3	3	4	3	4
421	30-39	Male	>10	BSc	Staff Nurse	Outpatient	Public	40-49	4	3	3	4	4	3	3	4	2	2	3	3	4	3	3	2	3	2	4	2	4	3	2	3	3	4	3	4	5	3	3	3	4	1	5	5	4	3	4	5	5
422	30-39	Female	1-5	Diploma	Charge Nurse	Emergency	Private	40-49	4	4	3	3	4	3	4	3	3	3	3	4	2	3	3	3	4	3	4	2	4	4	3	2	5	3	4	3	3	4	5	4	3	5	5	3	3	2	4	5	5
423	40-49	Female	>10	BSc	Staff Nurse	Other	University	<40	4	4	4	4	4	4	3	4	4	2	3	3	4	4	3	3	4	3	3	2	4	3	4	3	4	3	3	3	3	4	2	2	2	3	4	5	4	5	5	3	4
424	50+	Female	6-10	BSc	Staff Nurse	Medical-Surgical	University	>=50	4	4	3	4	4	3	3	4	3	3	3	3	2	3	3	4	2	2	3	4	3	2	4	3	5	4	5	4	2	5	3	5	3	3	4	4	5	3	4	4	4
425	21-29	Female	1-5	BSc	Staff Nurse	Outpatient	Public	40-49	3	3	4	3	4	3	3	3	2	2	2	3	4	3	2	2	4	3	4	3	2	2	3	4	4	4	4	5	4	5	3	5	2	2	4	3	4	3	5	4	5
426	40-49	Female	1-5	Diploma	Charge Nurse	Medical-Surgical	Public	40-49	3	4	3	4	3	4	4	3	3	3	3	3	3	3	4	2	3	3	4	4	4	3	3	3	4	4	4	4	5	3	2	4	3	2	3	5	3	4	5	5	5
427	50+	Female	>10	Diploma	Staff Nurse	Emergency	University	>=50	4	4	4	4	3	4	4	3	4	2	3	4	4	4	2	3	2	3	3	3	3	3	3	3	3	4	4	4	5	4	5	4	3	2	4	2	4	4	5	4	4
428	21-29	Female	<1	BSc	Staff Nurse	Medical-Surgical	Public	40-49	4	4	4	4	4	4	4	4	4	3	3	4	3	3	3	2	3	2	3	3	4	2	4	3	4	3	3	3	4	5	3	2	3	3	3	3	4	5	4	5	4
429	50+	Male	1-5	BSc	Staff Nurse	Outpatient	Public	40-49	3	4	3	3	3	3	4	4	3	3	4	3	2	3	3	3	4	3	4	3	4	3	2	3	5	3	4	4	3	4	4	4	5	4	3	5	3	4	4	4	4
430	21-29	Female	<1	Diploma	Staff Nurse	Emergency	Private	40-49	4	4	4	3	4	4	4	4	3	4	3	3	3	2	4	2	4	3	3	3	4	4	2	2	4	4	4	5	4	5	4	2	3	4	4	4	3	3	4	5	3
431	50+	Male	>10	BSc	Staff Nurse	Medical-Surgical	Public	40-49	4	3	4	4	4	4	3	3	2	3	4	3	3	3	1	2	4	3	3	3	3	3	3	3	3	5	2	3	5	5	3	2	3	3	2	3	2	4	4	3	5
432	40-49	Female	>10	Diploma	Staff Nurse	ICU	University	40-49	4	4	4	3	3	3	3	3	3	3	3	3	2	2	3	3	3	3	4	4	3	4	3	3	4	4	4	5	4	4	3	2	4	4	2	4	4	4	5	3	4
433	30-39	Female	6-10	BSc	Staff Nurse	Outpatient	Public	40-49	4	4	4	4	3	3	3	3	3	3	3	4	3	2	3	4	3	3	2	4	3	4	2	3	4	5	3	4	3	5	4	4	4	2	2	5	4	4	4	5	4
434	21-29	Female	1-5	Diploma	Staff Nurse	Outpatient	Public	40-49	3	4	4	4	3	4	3	3	3	3	4	4	4	2	4	2	3	2	4	3	4	3	3	2	3	4	5	3	3	4	1	4	4	3	2	3	3	4	4	4	4
435	30-39	Female	>10	BSc	Staff Nurse	Outpatient	Public	>=50	4	4	4	4	4	4	3	3	4	3	4	4	3	3	4	2	4	3	3	3	4	4	4	3	4	4	4	3	4	4	4	3	2	4	4	2	5	4	4	5	4
436	30-39	Male	>10	BSc	Charge Nurse	Medical-Surgical	University	40-49	4	3	3	4	3	3	4	3	4	3	4	3	4	4	2	3	3	3	3	3	3	3	4	4	4	4	2	2	3	5	3	5	4	3	2	4	4	4	4	4	4
437	40-49	Female	6-10	BSc	Charge Nurse	Medical-Surgical	University	40-49	4	3	4	4	4	3	3	4	2	3	4	2	4	3	3	4	3	2	2	3	3	3	4	3	4	4	4	5	3	4	2	2	3	3	5	4	4	4	4	3	4
438	30-39	Female	<1	BSc	Staff Nurse	Emergency	University	<40	4	3	4	3	3	3	3	4	2	4	3	3	3	3	2	3	3	3	4	4	1	3	3	4	5	4	3	3	4	2	5	4	3	3	3	3	4	4	5	5	5
439	40-49	Female	1-5	BSc	Staff Nurse	Medical-Surgical	Private	40-49	4	3	4	4	4	4	3	4	2	2	3	2	3	3	3	3	4	2	3	3	2	4	4	4	5	5	3	4	3	3	4	5	3	3	3	3	5	3	5	5	5
440	30-39	Female	>10	BSc	Staff Nurse	Emergency	Public	<40	4	4	3	3	4	4	3	3	3	3	4	4	4	2	3	3	4	4	4	4	3	3	3	3	4	4	4	3	3	2	3	4	3	3	3	3	4	4	4	4	4
441	21-29	Female	1-5	Diploma	Staff Nurse	ICU	Private	40-49	4	4	3	4	4	4	4	3	2	3	2	3	2	4	3	4	3	3	2	3	4	3	3	4	5	3	2	4	5	3	2	1	3	4	2	4	4	5	4	5	4
442	30-39	Female	1-5	Diploma	Staff Nurse	Medical-Surgical	Public	40-49	4	3	4	4	4	3	3	3	2	3	4	2	3	3	3	2	3	3	2	3	4	3	3	4	5	3	4	3	4	5	4	4	3	5	4	4	4	5	4	4	4
443	50+	Female	>10	MSc	Staff Nurse	Medical-Surgical	Private	<40	3	4	4	3	4	4	4	4	3	3	4	3	2	2	2	2	4	3	3	4	2	4	4	2	4	4	3	3	4	3	4	2	3	1	2	2	3	5	5	4	3
444	40-49	Male	>10	Diploma	Nurse Manager	Medical-Surgical	University	<40	4	3	4	4	3	3	4	3	4	4	3	3	3	4	4	4	3	3	3	4	3	3	3	3	5	4	4	2	4	5	4	3	3	4	5	4	4	3	4	4	4
445	21-29	Female	<1	BSc	Staff Nurse	Emergency	Private	40-49	3	3	4	3	4	4	3	4	3	4	3	4	2	4	2	3	2	3	4	2	3	4	3	4	5	4	2	3	4	4	4	4	4	3	4	4	3	3	4	5	5
446	21-29	Female	<1	BSc	Staff Nurse	Medical-Surgical	Public	<40	3	4	4	4	4	3	4	3	4	3	3	4	1	3	3	3	4	2	3	4	2	3	3	3	3	5	5	3	3	1	3	4	4	3	4	3	5	3	4	3	4
447	30-39	Female	>10	BSc	Staff Nurse	Emergency	University	40-49	4	3	3	3	3	3	4	3	2	2	4	3	2	3	4	2	3	3	4	2	3	3	3	2	4	3	3	4	2	4	5	5	3	2	3	3	4	3	3	4	3
448	40-49	Female	1-5	BSc	Charge Nurse	Outpatient	Public	40-49	4	3	3	3	3	4	3	3	4	3	4	3	2	4	3	4	2	3	3	4	3	3	3	4	4	4	4	4	5	5	3	2	3	3	3	5	5	3	5	5	4
449	30-39	Female	1-5	BSc	Staff Nurse	Medical-Surgical	Private	40-49	4	4	4	4	3	4	4	3	3	4	3	4	2	3	4	3	3	4	3	3	2	3	4	4	4	3	3	3	3	2	4	5	2	4	4	4	3	4	4	3	3
450	21-29	Female	1-5	BSc	Staff Nurse	Medical-Surgical	Private	40-49	4	3	4	3	4	4	3	3	4	3	3	4	4	2	2	3	4	3	3	4	3	3	4	3	3	4	4	3	5	3	4	5	4	2	3	3	4	4	4	3	4
451	30-39	Female	1-5	BSc	Staff Nurse	Emergency	Public	40-49	3	4	3	4	3	4	3	3	3	3	4	4	2	3	3	3	3	3	2	2	3	2	4	4	3	3	4	4	3	4	3	5	3	4	4	3	4	4	4	5	5
452	30-39	Female	6-10	BSc	Staff Nurse	Medical-Surgical	University	40-49	4	3	3	3	3	3	4	4	4	4	3	3	3	2	2	2	3	3	4	3	3	3	4	1	5	4	3	5	3	5	3	2	5	4	3	3	4	4	4	5	4
453	40-49	Male	>10	Diploma	Staff Nurse	Medical-Surgical	Private	40-49	4	4	4	4	4	4	4	3	3	4	3	4	3	3	3	2	4	3	2	4	3	4	4	3	3	4	4	4	5	4	3	4	4	4	3	4	4	3	4	5	4
454	21-29	Female	>10	BSc	Staff Nurse	Emergency	Private	40-49	4	4	3	3	4	4	4	4	3	2	3	3	3	3	3	4	3	3	4	4	3	3	3	3	4	4	4	3	3	4	5	5	4	4	3	3	2	3	4	4	3
455	30-39	Female	6-10	BSc	Charge Nurse	Emergency	Public	40-49	4	4	4	4	3	4	3	4	4	3	2	4	3	3	2	4	1	2	4	3	3	2	4	4	4	4	4	3	4	3	4	4	3	3	4	4	3	4	3	4	4
456	40-49	Female	6-10	BSc	Staff Nurse	Medical-Surgical	Private	>=50	3	4	4	4	4	3	3	3	4	4	3	4	3	4	3	2	4	3	3	3	4	3	3	2	3	5	3	2	3	5	4	3	5	3	5	3	2	4	4	3	3
457	21-29	Female	>10	Diploma	Staff Nurse	Medical-Surgical	Private	40-49	4	4	4	4	3	3	3	3	3	3	4	3	4	4	2	3	4	3	2	3	4	3	4	3	3	4	5	5	4	5	4	3	1	4	3	2	3	4	5	4	5
458	40-49	Male	6-10	Diploma	Charge Nurse	Other	Private	40-49	4	4	4	4	3	4	3	4	4	3	2	4	3	3	4	3	3	3	3	4	3	3	2	3	5	3	4	4	4	4	3	5	4	3	3	5	4	4	3	4	3
459	21-29	Female	<1	MSc	Staff Nurse	Medical-Surgical	University	40-49	4	3	3	4	4	4	4	4	3	2	3	4	3	3	4	2	3	2	3	2	3	3	3	3	4	5	4	5	4	4	4	4	2	4	2	4	2	4	3	3	3
460	21-29	Female	6-10	BSc	Staff Nurse	Medical-Surgical	Private	40-49	4	4	3	4	4	4	4	2	4	3	3	4	3	4	2	2	3	3	3	3	2	3	3	3	4	4	4	2	3	2	3	2	4	5	4	4	4	4	4	5	3
461	40-49	Male	1-5	BSc	Charge Nurse	ICU	Private	>=50	3	3	4	4	4	3	3	3	4	3	3	3	3	3	3	2	4	4	3	3	4	3	3	4	5	3	4	2	4	5	2	5	4	3	3	4	3	3	5	4	3
462	50+	Female	1-5	BSc	Staff Nurse	Emergency	Public	>=50	3	3	4	4	4	4	3	4	4	2	4	3	3	3	4	4	2	3	3	3	3	4	3	2	4	4	3	3	4	1	2	3	4	3	3	4	4	3	3	4	5
463	21-29	Female	>10	BSc	Staff Nurse	ICU	University	40-49	4	4	4	3	3	3	4	3	3	2	4	3	3	3	4	4	3	4	3	3	4	4	3	3	5	4	4	3	3	3	1	3	4	2	3	3	2	5	5	4	4
464	50+	Male	1-5	BSc	Staff Nurse	Medical-Surgical	Private	40-49	4	3	4	4	3	4	4	3	3	4	3	4	3	3	2	3	2	4	2	3	4	3	3	2	3	4	4	2	4	3	3	4	3	4	3	3	4	4	5	4	3
465	21-29	Female	>10	Diploma	Staff Nurse	Outpatient	Public	<40	4	4	4	4	4	3	3	4	3	1	3	3	2	3	3	3	4	2	4	3	1	3	3	3	4	5	3	5	3	3	3	4	3	4	4	5	4	3	4	3	5
466	30-39	Female	<1	BSc	Nurse Manager	Medical-Surgical	Private	40-49	4	3	3	4	3	4	3	4	3	3	4	3	3	3	3	2	4	4	3	3	2	2	4	3	4	5	3	3	4	3	1	5	4	4	3	2	3	4	4	5	4
467	21-29	Female	>10	Diploma	Staff Nurse	Medical-Surgical	University	40-49	4	4	3	3	3	4	3	3	2	3	3	3	3	2	3	4	2	3	4	3	3	2	2	3	3	5	3	4	5	3	4	2	5	3	4	4	5	5	5	3	4
468	50+	Female	<1	BSc	Staff Nurse	Medical-Surgical	University	40-49	3	4	4	4	3	4	4	3	4	4	4	3	2	3	2	2	2	3	2	3	2	3	4	2	4	5	5	4	4	2	3	2	3	5	4	4	3	5	5	5	4
469	30-39	Female	>10	BSc	Staff Nurse	Medical-Surgical	University	>=50	3	4	4	3	3	4	4	3	4	3	3	3	4	3	3	2	4	2	3	4	4	3	3	2	4	4	4	3	3	5	2	3	2	3	4	4	4	4	4	5	3
470	30-39	Female	1-5	BSc	Staff Nurse	Emergency	Private	40-49	4	4	4	4	4	3	4	4	3	3	3	3	3	3	2	4	3	2	3	4	3	3	4	3	5	5	3	4	4	5	3	5	1	3	4	4	4	4	4	5	5
471	21-29	Female	6-10	BSc	Staff Nurse	Emergency	Public	>=50	4	4	4	4	4	3	4	3	4	3	4	4	4	3	3	3	3	2	4	4	4	3	4	2	4	3	3	3	4	3	3	4	3	3	3	5	4	4	4	5	4
472	30-39	Female	1-5	MSc	Charge Nurse	Medical-Surgical	Public	<40	3	4	4	4	3	4	3	4	3	3	3	4	4	3	3	2	3	3	4	3	4	4	4	4	3	4	3	3	4	5	3	3	4	1	4	4	4	4	4	3	5
473	50+	Male	1-5	BSc	Staff Nurse	ICU	Private	40-49	3	3	3	3	3	4	3	4	4	4	4	4	3	4	2	3	3	4	3	3	4	3	3	4	3	4	5	3	3	3	4	2	4	4	3	3	5	3	4	4	5
474	40-49	Female	>10	PhD	Staff Nurse	ICU	University	40-49	3	4	4	3	3	4	4	3	4	4	3	3	3	4	2	3	3	3	2	4	2	3	3	2	4	4	5	4	5	4	1	3	2	5	3	4	4	5	3	5	3
475	30-39	Female	6-10	BSc	Staff Nurse	Outpatient	University	<40	4	4	4	3	4	2	4	4	3	4	3	4	4	3	3	2	3	3	4	2	3	3	4	3	4	5	5	4	5	5	2	4	3	3	5	3	3	3	3	3	3
476	30-39	Female	<1	Diploma	Staff Nurse	Medical-Surgical	Public	<40	4	4	3	4	3	3	4	4	3	4	3	4	4	3	4	4	3	4	3	4	4	2	2	3	3	4	4	4	3	5	4	5	4	5	4	3	4	4	4	3	4
477	30-39	Female	<1	Diploma	Staff Nurse	Outpatient	Private	<40	2	4	4	4	3	3	4	4	4	4	4	3	3	3	3	2	3	3	3	3	3	4	3	3	3	5	4	4	2	3	3	3	4	5	4	4	3	3	4	4	4
478	40-49	Female	1-5	PhD	Staff Nurse	Medical-Surgical	University	40-49	3	4	4	4	3	3	4	4	3	4	3	3	3	3	3	2	3	3	3	3	3	3	4	4	4	5	3	4	2	1	3	4	4	3	3	3	4	4	5	5	4
479	21-29	Female	1-5	BSc	Charge Nurse	Medical-Surgical	Private	40-49	3	3	3	4	4	2	4	3	3	3	4	3	2	4	2	3	4	4	3	4	4	2	3	3	4	4	5	2	3	4	4	5	2	4	5	5	3	4	4	5	2
480	30-39	Female	1-5	BSc	Staff Nurse	Outpatient	Private	>=50	4	4	4	4	4	3	4	3	4	2	3	3	2	4	3	3	3	4	4	3	4	3	2	3	5	4	4	4	5	4	5	3	3	3	4	4	3	5	5	5	4
481	40-49	Female	6-10	BSc	Nurse Manager	ICU	Private	>=50	4	4	4	3	3	2	4	3	3	3	4	4	3	3	2	4	3	3	2	3	3	1	4	2	5	4	4	3	3	3	2	3	3	5	5	5	2	4	5	3	4
482	21-29	Male	1-5	BSc	Staff Nurse	ICU	Public	40-49	2	4	4	4	4	4	3	4	2	2	4	4	1	4	4	3	3	2	3	3	4	4	3	3	5	3	3	5	2	3	5	4	3	3	5	3	5	4	4	5	3
483	21-29	Female	>10	BSc	Nurse Manager	Medical-Surgical	Private	40-49	4	3	4	4	4	3	4	4	2	3	4	3	3	3	2	3	2	4	3	3	3	4	3	4	4	3	3	4	4	3	5	2	4	3	4	3	3	4	4	4	4
484	21-29	Female	6-10	BSc	Nurse Manager	ICU	Private	<40	3	4	3	4	3	4	3	4	4	3	3	3	3	3	2	2	3	3	4	4	3	3	4	3	4	4	5	3	3	5	3	3	5	2	3	4	2	5	4	5	4
485	21-29	Female	1-5	BSc	Staff Nurse	Medical-Surgical	Public	40-49	3	3	4	3	4	3	4	3	3	3	3	3	2	4	3	3	4	4	4	3	2	3	3	4	5	4	3	5	5	5	3	3	3	2	3	3	3	4	5	4	3
486	21-29	Female	>10	PhD	Staff Nurse	Medical-Surgical	Public	<40	4	4	3	3	3	3	4	3	4	2	4	4	2	3	3	3	4	4	4	3	4	3	3	4	4	5	4	4	5	4	3	4	4	3	2	3	4	4	3	3	3
487	21-29	Female	1-5	BSc	Nurse Manager	Medical-Surgical	Public	>=50	4	3	4	3	4	4	4	3	4	4	2	3	3	3	3	2	3	4	2	2	4	3	4	3	4	3	3	4	3	3	4	3	3	4	2	3	3	4	5	4	5
488	30-39	Male	>10	BSc	Staff Nurse	Other	Public	40-49	3	3	4	4	3	4	3	4	4	3	3	3	3	3	3	3	4	3	2	4	4	2	4	4	2	4	4	4	2	4	5	4	2	4	5	4	4	5	3	5	3
489	30-39	Female	>10	BSc	Staff Nurse	Medical-Surgical	Private	40-49	4	4	4	4	3	4	4	4	4	4	3	3	2	3	2	3	4	4	2	4	3	3	3	3	4	3	3	5	4	3	2	4	4	4	3	2	4	4	3	3	4
490	21-29	Female	6-10	BSc	Staff Nurse	Emergency	University	<40	4	4	3	4	4	4	4	3	2	4	3	2	4	3	3	3	3	3	3	2	3	3	2	3	4	5	4	4	5	4	5	4	3	3	3	4	3	4	5	5	4
491	21-29	Female	>10	BSc	Charge Nurse	Emergency	Private	>=50	3	4	4	3	3	2	4	3	4	4	3	4	3	3	2	3	2	4	3	2	3	2	3	4	5	4	5	4	3	3	2	3	4	3	3	3	3	4	4	4	4
492	21-29	Male	6-10	Diploma	Staff Nurse	Emergency	University	>=50	4	4	4	3	3	4	4	3	3	3	2	3	1	2	3	2	2	4	3	2	3	2	3	3	4	4	3	4	1	3	3	2	4	3	5	3	4	3	4	4	4
493	21-29	Female	1-5	BSc	Nurse Manager	Outpatient	Private	40-49	3	4	4	3	4	4	3	4	4	3	4	3	3	4	4	4	3	3	3	4	4	2	3	4	3	4	4	5	3	5	4	2	4	4	4	4	4	3	4	4	4
494	21-29	Female	6-10	BSc	Staff Nurse	Outpatient	Public	40-49	3	3	4	4	3	4	4	3	3	4	2	3	2	3	3	4	2	3	2	4	2	2	4	3	5	2	4	3	3	4	2	3	5	2	3	3	4	3	5	3	4
495	30-39	Female	6-10	BSc	Staff Nurse	Outpatient	Public	40-49	3	4	4	3	4	3	3	4	3	3	3	3	3	3	3	4	4	3	3	4	3	3	3	4	3	4	2	4	4	5	3	5	5	4	3	2	4	4	4	3	4
496	21-29	Female	1-5	MSc	Staff Nurse	Outpatient	Private	40-49	4	4	4	3	2	4	4	3	3	4	2	4	4	3	2	1	3	3	3	2	3	4	3	3	4	4	4	4	3	3	4	3	4	4	4	3	4	5	4	5	4
497	50+	Female	<1	BSc	Staff Nurse	Medical-Surgical	Private	>=50	4	4	4	4	4	3	3	3	4	3	3	4	3	4	4	4	3	2	2	3	3	3	3	3	4	4	4	4	5	5	2	3	5	4	5	3	4	4	4	4	4
498	30-39	Male	1-5	BSc	Charge Nurse	ICU	Public	40-49	3	4	4	3	3	4	4	4	2	3	3	2	2	3	4	4	3	2	3	3	3	4	3	3	5	5	5	4	3	2	3	4	4	2	4	5	4	5	3	3	3
499	40-49	Female	1-5	BSc	Staff Nurse	Emergency	University	<40	3	3	4	4	4	4	3	3	4	3	4	4	2	3	3	3	4	4	4	4	4	4	2	3	4	5	4	4	4	4	3	2	3	3	3	5	3	4	5	4	3
500	40-49	Male	6-10	BSc	Nurse Manager	Emergency	Public	>=50	3	3	3	4	3	4	3	3	4	4	3	3	3	2	3	3	2	3	3	2	3	3	4	3	3	4	3	3	5	3	4	5	4	4	3	3	3	3	3	3	4
[truncated: 21 more columns]
